# Supplementary material for: Hybrid assembly of an agricultural slurry virome reveals a diverse and stable community with the potential to alter the metabolism and virulence of veterinary pathogens
Source: Microbiome. 2021 Mar 20;9:65. doi: 10.1186/s40168-021-01010-3 (PMC7981956; doi:10.1186/s40168-021-01010-3)
Supplement: Supplementary file 2 — Additional file 1: Supplementary Table 1. ViromeQC enrichment scores of Illumina viromes. Supplementary Table 2. Genes found to be under positive selection and their predicted function. Supplementary Table 3. Predicted functions of putative phage-encoded AMGs. Supplementary Table 4. Predicted host taxa for vOTUs. Supplementary Table 5. Relative abundance of vOTUs in each sample, alongside vConTACT2 cluster and predicted lifestyle. Supplementary Table 6. Mapping statistics for active prophage vOTUs that were used to infer the ends of prophage sequences. Supplementary Table 7. Mapping statistics for active prophage vOTUs that were used to infer the ends of prophage sequences for which at least one end could be predicted. [file 40168_2021_1010_MOESM2_ESM.xlsx]

## Sheet: Table 1
Sample	Sample Date	Reads	Reads_HQ	SSU rRNA alignment rate	LSU rRNA alignment rate	Bacterial_Markers alignment rate	total enrichmnet score
PHI73	2017-06-07	111344406	109582471	0.00383547	0.00570985	0.0554532	12.6394
PHI74	2017-07-11	110855336	109214468	0.00499659	0.00743125	0.0624157	11.2294
PHI75	2017-08-01	71986796	70531646	0.375393	0.822649	0.558181	0.644585
PHI76	2017-09-05	121991560	120231296	0.00882882	0.0105023	0.0763063	9.18526
PHI77	2017-10-10	77822728	74812562	0.0332778	0.0561831	0.136239	5.14458

## Sheet: Table 2
Gene	Function
ctg3091_00003	3D domain
ctg1172_00019	5'-3' exonuclease, N-terminal resolvase-like domain
ctg6779_00015	6-phosphogluconolactonase activity
ctg11382_00015	AAA domain
ctg3491_00013	AAA domain
ctg4341_00003	AAA domain
ctg4602_00021	AAA domain
k149_6372_00015	AAA domain
ctg5803_00017	Adenine-specific methyltransferase EcoRI
ctg451_00010	Ami_3
ctg1078_00033	amine dehydrogenase activity
ctg1852_00010	Anaerobic ribonucleoside-triphosphate reductase
ctg5419_00009	Arm DNA-binding domain
ctg165_00073	ATPase involved in DNA repair
ctg16085_00021	Bacterial DNA polymerase III alpha subunit
ctg5520_00020	Bacterial DNA polymerase III alpha subunit
ctg3773_00022	Bacterial protein of unknown function (DUF882)
ctg2674_00037	Bacterial regulatory proteins, luxR family
ctg13179_00003	Bacteriophage Gp15 protein
ctg14245_00005	Bacteriophage Gp15 protein
ctg3003_00023	Bacteriophage Gp15 protein
ctg627_00010	Bacteriophage Gp15 protein
k87_18568332_00012	Bacteriophage Gp15 protein
ctg1035_00046	Bacteriophage head to tail connecting protein
ctg18170_00019	Bacteriophage Lambda NinG protein
ctg2231_00038	Baseplate assembly protein
ctg286_00055	Baseplate J-like protein
ctg3752_00008	Baseplate J-like protein
k87_19829693_00025	Baseplate J-like protein
ctg590_00020	Belongs to the 'phage' integrase family
k149_2248616_00001	Belongs to the 'phage' integrase family
ctg1755_00013	Belongs to the class I-like SAM-binding methyltransferase superfamily. C5-methyltransferase family
ctg404_00066	Belongs to the class-II pyridine nucleotide-disulfide oxidoreductase family
ctg13179_00004	Belongs to the glycosyl hydrolase family 6
ctg2522_00029	Belongs to the helicase family. UvrD subfamily
ctg5596_00005	Belongs to the helicase family. UvrD subfamily
ctg10252_00018	Belongs to the MT-A70-like family
ctg11637_00007	Belongs to the N(4) N(6)-methyltransferase family
ctg1709_00027	Belongs to the N(4) N(6)-methyltransferase family
ctg17746_00023	Belongs to the N(4) N(6)-methyltransferase family
ctg4823_00006	Belongs to the N(4) N(6)-methyltransferase family
ctg627_00081	Belongs to the N(4) N(6)-methyltransferase family
ctg5073_00006	Belongs to the UPF0758 family
k149_302517_00013	Beta-lactamase superfamily domain
ctg3356_00013	BRO family, N-terminal domain
ctg1682_00004	C-5 cytosine-specific DNA methylase
ctg2498_00026	C-5 cytosine-specific DNA methylase
ctg243_00051	Calcineurin-like phosphoesterase superfamily domain
ctg1479_00045	calcium ion binding
ctg99_00159	candidate retaining b-glycosidase, glycoside hydrolase family 5 protein K01238
ctg15350_00013	Catalyzes the formation of S-adenosylmethionine (AdoMet) from methionine and ATP. The overall synthetic reaction is composed of two sequential steps, AdoMet formation and the subsequent tripolyphosphate hydrolysis which occurs prior to release of AdoMet from the enzyme
ctg27_00078	Catalyzes the reductive methylation of 2'-deoxyuridine- 5'-monophosphate (dUMP) to 2'-deoxythymidine-5'-monophosphate (dTMP) while utilizing 5,10-methylenetetrahydrofolate (mTHF) as the methyl donor and reductant in the reaction, yielding dihydrofolate (DHF) as a by-product. This enzymatic reaction provides an intracellular de novo source of dTMP, an essential precursor for DNA biosynthesis
ctg43_00076	Catalyzes the reductive methylation of 2'-deoxyuridine- 5'-monophosphate (dUMP) to 2'-deoxythymidine-5'-monophosphate (dTMP) while utilizing 5,10-methylenetetrahydrofolate (mTHF) as the methyl donor and reductant in the reaction, yielding dihydrofolate (DHF) as a by-product. This enzymatic reaction provides an intracellular de novo source of dTMP, an essential precursor for DNA biosynthesis
ctg1190_00005	Caudovirus prohead serine protease
ctg4033_00001	Caudovirus prohead serine protease
ctg9537_00014	Caudovirus prohead serine protease
ctg154_00047	cell adhesion
ctg280_00022	cell adhesion
ctg3491_00010	Cell Wall Hydrolase
ctg1956_00010	cell wall organization
ctg1987_00013	cellulase activity
ctg3713_00003	cellulase activity
ctg400_00045	cellulase activity
ctg4129_00007	cellulase activity
ctg3248_00021	chromosome segregation
ctg530_00075	chromosome segregation
ctg13183_00029	COG NOG08810 non supervised orthologous group
ctg3491_00002	COG NOG16320 non supervised orthologous group
ctg637_00055	COG NOG28949 non supervised orthologous group
ctg225_00011	COG0847 DNA polymerase III epsilon subunit and related 3'-5'
ctg2724_00015	COG3209 Rhs family protein
k87_19829693_00034	COG3497 Phage tail sheath protein FI
ctg5320_00024	Conserved phage C-terminus (Phg_2220_C)
ctg281_00002	Copper amine oxidase domain protein
ctg17833_00014	Cpl-7 lysozyme C-terminal domain
ctg17833_00019	Cpl-7 lysozyme C-terminal domain
ctg2639_00034	CRISPR-associated helicase, Cas3
k149_851580_00004	Cysteine-rich secretory protein family
ctg2419_00011	Cytosine-specific methyltransferase
ctg8393_00009	D12 class N6 adenine-specific DNA methyltransferase
ctg235_00056	D5 N terminal like
ctg405_00060	dextransucrase activity
ctg173_00007	DNA catabolic process, exonucleolytic
ctg803_00081	DNA ligase OB-like domain
ctg12433_00019	DNA methylase
ctg13431_00013	DNA methylase
ctg17764_00002	DNA methylase
ctg7598_00012	DNA methylase
ctg843_00015	DNA methylase
ctg165_00071	DNA polymerase elongation subunit (Family B)
ctg1156_00033	DNA polymerase family A
ctg4952_00020	DNA polymerase family A
ctg4952_00022	DNA polymerase family A
ctg849_00018	DNA polymerase family A
ctg2522_00034	DNA primase activity
ctg4582_00005	DNA recombination
ctg409_00034	DNA-dependent DNA replication
ctg138_00195	DNA-directed RNA polymerase activity
ctg3511_00007	DNA/RNA non-specific endonuclease
ctg147_00033	DnaB-like helicase C terminal domain
ctg1004_00034	DnaD domain protein
ctg160_00073	dockerin type I repeat-containing domain protein
ctg5066_00010	Domain of Unknown Function (DUF1599)
ctg4295_00018	Domain of unknown function (DUF3127)
ctg552_00031	Domain of unknown function (DUF4376)
ctg906_00020	Domain of unknown function (DUF4406)
k149_472304_00021	Domain of unknown function (DUF4417)
ctg278_00008	Domain of Unknown Function with PDB structure (DUF3850)
ctg173_00006	Domain of unknown function(DUF2779)
ctg11739_00001	domain protein
ctg3149_00016	domain protein
ctg12010_00008	domain, Protein
ctg280_00025	domain, Protein
ctg437_00038	domain, Protein
ctg4440_00012	double-strand break repair protein
ctg1045_00028	dUTPase
ctg200_00017	dUTPase
ctg3254_00018	dUTPase
ctg4780_00002	Endodeoxyribonuclease RusA
ctg278_00011	ERCC4 domain
ctg1892_00006	ERF superfamily
ctg594_00043	ERF superfamily
ctg1059_00037	exo-alpha-(2->6)-sialidase activity
ctg6450_00007	exo-alpha-(2->6)-sialidase activity
ctg905_00010	exo-alpha-(2->6)-sialidase activity
ctg1162_00032	exonuclease activity
ctg2319_00008	exonuclease activity
ctg1026_00050	Fibronectin type 3 domain
ctg16043_00011	Fibronectin type 3 domain
ctg322_00006	Glycosyl transferase, family 2
k149_472304_00005	GTP cyclohydrolase
ctg1059_00013	Guanylate kinase
ctg200_00039	helicase activity
ctg206_00039	helicase activity
ctg377_00034	helicase activity
ctg5101_00010	helicase activity
ctg843_00014	helicase activity
ctg234_00043	helicase superfamily c-terminal domain
ctg3491_00003	helix-turn-helix
ctg5304_00016	Helix-turn-helix XRE-family like proteins
ctg2319_00016	Histone-like DNA-binding protein which is capable of wrapping DNA to stabilize it, and thus to prevent its denaturation under extreme environmental conditions
ctg15587_00017	HNH endonuclease
ctg1651_00011	HNH endonuclease
ctg215_00045	Homologous to orf229 gp Streptococcus thermophilus bacteriophage Sfi19 gi 9632919 ref NP_049948.1
ctg27_00139	host cell wall
ctg1664_00003	hydrolase activity
ctg1333_00027	hydrolase activity, acting on carbon-nitrogen (but not peptide) bonds
ctg5467_00008	Hydrolyzes cAMP to 5'-AMP. Plays an important regulatory role in modulating the intracellular concentration of cAMP, thereby influencing cAMP-dependent processes
ctg17474_00004	In addition to polymerase activity, this DNA polymerase exhibits 5'-3' exonuclease activity
ctg639_00013	In addition to polymerase activity, this DNA polymerase exhibits 5'-3' exonuclease activity
k149_556188_00022	In addition to polymerase activity, this DNA polymerase exhibits 5'-3' exonuclease activity
k149_6372_00011	In addition to polymerase activity, this DNA polymerase exhibits 5'-3' exonuclease activity
ctg156_00019	JAB/MPN domain
ctg43_00074	Key enzyme in folate metabolism. Catalyzes an essential reaction for de novo glycine and purine synthesis, and for DNA precursor synthesis
ctg1709_00052	KilA-N domain
ctg894_00030	Leucine rich repeats (6 copies)
ctg907_00025	Leucine rich repeats (6 copies)
ctg2299_00019	Lysin motif
k149_649897_00025	lysozyme
ctg3281_00039	lytic transglycosylase activity
ctg3361_00031	lytic transglycosylase activity
k87_3958707_00002	lytic transglycosylase activity
ctg772_00070	mannosyl-glycoprotein
ctg2325_00042	Mannosyl-glycoprotein endo-beta-N-acetylglucosaminidase
ctg1444_00001	Membrane
ctg5540_00006	MerR HTH family regulatory protein
ctg1156_00035	Metal dependent phosphohydrolases with conserved 'HD' motif.
ctg364_00016	Metal dependent phosphohydrolases with conserved 'HD' motif.
ctg16355_00019	Metallo-beta-lactamase superfamily
ctg4169_00019	Metallo-beta-lactamase superfamily
ctg4295_00006	Metallo-beta-lactamase superfamily
ctg4203_00001	methyltransferase
k87_18568332_00008	Minor capsid protein
ctg3634_00004	MT-A70
ctg1663_00028	Mu-like prophage major head subunit gpT
ctg417_00003	N-acetylmuramidase
ctg15689_00014	N-acetylmuramoyl-L-alanine amidase
ctg2776_00011	N-acetylmuramoyl-L-alanine amidase activity
ctg4811_00023	N-acetylmuramoyl-L-alanine amidase activity
ctg188_00071	N-methyltransferase activity
ctg530_00055	N-methyltransferase activity
ctg1005_00005	NA
ctg1005_00033	NA
ctg1005_00034	NA
ctg10076_00001	NA
ctg10103_00004	NA
ctg10229_00028	NA
ctg10252_00017	NA
ctg1026_00031	NA
ctg1030_00029	NA
ctg1035_00017	NA
ctg1040_00001	NA
ctg10430_00010	NA
ctg1044_00012	NA
ctg105_00067	NA
ctg105_00075	NA
ctg10509_00007	NA
ctg10509_00016	NA
ctg10550_00009	NA
ctg1059_00035	NA
ctg1060_00002	NA
ctg1061_00004	NA
ctg10627_00015	NA
ctg10684_00002	NA
ctg10684_00008	NA
ctg107_00036	NA
ctg107_00044	NA
ctg1071_00023	NA
ctg1078_00030	NA
ctg10810_00001	NA
ctg1085_00001	NA
ctg1085_00048	NA
ctg1087_00020	NA
ctg1087_00043	NA
ctg1087_00057	NA
ctg10924_00001	NA
ctg1102_00035	NA
ctg111_00028	NA
ctg111_00041	NA
ctg111_00047	NA
ctg1116_00043	NA
ctg11282_00013	NA
ctg11287_00005	NA
ctg11287_00010	NA
ctg1135_00056	NA
ctg11382_00007	NA
ctg11474_00008	NA
ctg1152_00015	NA
ctg1152_00040	NA
ctg1156_00046	NA
ctg1158_00004	NA
ctg1158_00007	NA
ctg1158_00013	NA
ctg1158_00014	NA
ctg1158_00015	NA
ctg11605_00021	NA
ctg1162_00025	NA
ctg1172_00007	NA
ctg11739_00007	NA
ctg11815_00003	NA
ctg11815_00004	NA
ctg1182_00005	NA
ctg11820_00004	NA
ctg11837_00002	NA
ctg1186_00015	NA
ctg1190_00017	NA
ctg1190_00021	NA
ctg1190_00022	NA
ctg11941_00003	NA
ctg11945_00009	NA
ctg1198_00011	NA
ctg12010_00007	NA
ctg12010_00009	NA
ctg1207_00032	NA
ctg12083_00005	NA
ctg12083_00006	NA
ctg1211_00005	NA
ctg1211_00026	NA
ctg1216_00043	NA
ctg1216_00046	NA
ctg12167_00001	NA
ctg122_00074	NA
ctg12201_00003	NA
ctg12201_00016	NA
ctg1222_00007	NA
ctg1222_00019	NA
ctg1224_00026	NA
ctg1224_00032	NA
ctg123_00054	NA
ctg1249_00009	NA
ctg1249_00011	NA
ctg12498_00007	NA
ctg12508_00014	NA
ctg12526_00011	NA
ctg12656_00004	NA
ctg12656_00010	NA
ctg12697_00002	NA
ctg1270_00011	NA
ctg1273_00056	NA
ctg1273_00060	NA
ctg1276_00022	NA
ctg1277_00023	NA
ctg1277_00025	NA
ctg1279_00005	NA
ctg1282_00007	NA
ctg12918_00001	NA
ctg12918_00005	NA
ctg12918_00009	NA
ctg1293_00020	NA
ctg1294_00033	NA
ctg13_00015	NA
ctg1303_00036	NA
ctg1309_00021	NA
ctg13138_00011	NA
ctg1315_00007	NA
ctg13171_00002	NA
ctg13179_00018	NA
ctg13179_00035	NA
ctg13179_00036	NA
ctg13183_00013	NA
ctg13183_00028	NA
ctg13183_00039	NA
ctg13183_00041	NA
ctg13229_00017	NA
ctg13288_00003	NA
ctg13326_00002	NA
ctg13341_00027	NA
ctg1337_00029	NA
ctg13442_00012	NA
ctg1345_00023	NA
ctg13498_00019	NA
ctg135_00084	NA
ctg1352_00004	NA
ctg1356_00003	NA
ctg13574_00007	NA
ctg1358_00016	NA
ctg1361_00010	NA
ctg1369_00004	NA
ctg1369_00024	NA
ctg13725_00002	NA
ctg1373_00028	NA
ctg13757_00011	NA
ctg138_00033	NA
ctg138_00069	NA
ctg138_00095	NA
ctg138_00191	NA
ctg13852_00016	NA
ctg13941_00007	NA
ctg1397_00022	NA
ctg1397_00026	NA
ctg13971_00001	NA
ctg1402_00027	NA
ctg1406_00036	NA
ctg14105_00012	NA
ctg1417_00017	NA
ctg1417_00037	NA
ctg1423_00007	NA
ctg1424_00015	NA
ctg1424_00016	NA
ctg1424_00032	NA
ctg1424_00038	NA
ctg1424_00039	NA
ctg1427_00015	NA
ctg1427_00026	NA
ctg143_00039	NA
ctg143_00049	NA
ctg1434_00023	NA
ctg1434_00024	NA
ctg1436_00019	NA
ctg1436_00045	NA
ctg14397_00023	NA
ctg1444_00019	NA
ctg14495_00001	NA
ctg14557_00005	NA
ctg14557_00027	NA
ctg14608_00007	NA
ctg14636_00001	NA
ctg14636_00007	NA
ctg1467_00019	NA
ctg1471_00003	NA
ctg1472_00017	NA
ctg1472_00036	NA
ctg1472_00039	NA
ctg14831_00019	NA
ctg1506_00016	NA
ctg15064_00001	NA
ctg1511_00011	NA
ctg15131_00002	NA
ctg1515_00006	NA
ctg1515_00007	NA
ctg1535_00009	NA
ctg1535_00011	NA
ctg1535_00040	NA
ctg1535_00042	NA
ctg154_00007	NA
ctg15455_00001	NA
ctg1547_00009	NA
ctg15490_00004	NA
ctg15490_00005	NA
ctg15490_00009	NA
ctg15496_00004	NA
ctg15511_00007	NA
ctg15511_00011	NA
ctg156_00032	NA
ctg1560_00006	NA
ctg15606_00008	NA
ctg15610_00004	NA
ctg15645_00011	NA
ctg15690_00008	NA
ctg15690_00013	NA
ctg15727_00007	NA
ctg15727_00011	NA
ctg15798_00001	NA
ctg15817_00014	NA
ctg15856_00010	NA
ctg15877_00008	NA
ctg159_00007	NA
ctg159_00033	NA
ctg159_00115	NA
ctg159_00123	NA
ctg15914_00001	NA
ctg15974_00005	NA
ctg15974_00008	NA
ctg1599_00019	NA
ctg160_00086	NA
ctg160_00123	NA
ctg16014_00004	NA
ctg16043_00010	NA
ctg16044_00011	NA
ctg16053_00018	NA
ctg16053_00024	NA
ctg16053_00026	NA
ctg16085_00020	NA
ctg16165_00012	NA
ctg16169_00004	NA
ctg162_00068	NA
ctg162_00079	NA
ctg16233_00009	NA
ctg1630_00024	NA
ctg1630_00040	NA
ctg16355_00002	NA
ctg16489_00019	NA
ctg165_00028	NA
ctg165_00037	NA
ctg165_00058	NA
ctg16561_00001	NA
ctg16561_00010	NA
ctg1658_00022	NA
ctg16601_00002	NA
ctg16601_00004	NA
ctg16601_00015	NA
ctg1664_00001	NA
ctg1666_00026	NA
ctg1668_00012	NA
ctg1668_00017	NA
ctg1671_00006	NA
ctg1671_00011	NA
ctg1671_00030	NA
ctg16803_00007	NA
ctg1681_00017	NA
ctg1682_00007	NA
ctg1685_00010	NA
ctg1685_00032	NA
ctg16896_00010	NA
ctg16896_00012	NA
ctg1696_00009	NA
ctg1697_00032	NA
ctg16973_00011	NA
ctg16975_00010	NA
ctg16976_00027	NA
ctg1701_00033	NA
ctg1706_00009	NA
ctg17061_00002	NA
ctg17061_00007	NA
ctg17062_00008	NA
ctg1707_00014	NA
ctg1709_00017	NA
ctg1709_00020	NA
ctg1716_00008	NA
ctg1724_00044	NA
ctg173_00010	NA
ctg173_00017	NA
ctg173_00029	NA
ctg173_00050	NA
ctg1732_00012	NA
ctg17401_00014	NA
ctg17473_00005	NA
ctg17490_00025	NA
ctg175_00034	NA
ctg1756_00010	NA
ctg17589_00010	NA
ctg17589_00013	NA
ctg1769_00010	NA
ctg1769_00056	NA
ctg1770_00004	NA
ctg17724_00005	NA
ctg17746_00010	NA
ctg1785_00026	NA
ctg1785_00032	NA
ctg1792_00006	NA
ctg1792_00009	NA
ctg17939_00004	NA
ctg17939_00006	NA
ctg1802_00003	NA
ctg1802_00010	NA
ctg18044_00001	NA
ctg18063_00006	NA
ctg18079_00005	NA
ctg18079_00009	NA
ctg181_00057	NA
ctg18130_00005	NA
ctg18130_00008	NA
ctg18130_00013	NA
ctg18130_00014	NA
ctg1815_00012	NA
ctg18173_00003	NA
ctg18190_00010	NA
ctg1824_00007	NA
ctg18279_00010	NA
ctg18291_00007	NA
ctg183_00020	NA
ctg183_00080	NA
ctg183_00085	NA
ctg1832_00018	NA
ctg1833_00033	NA
ctg18333_00006	NA
ctg18361_00002	NA
ctg1839_00023	NA
ctg1844_00002	NA
ctg1844_00015	NA
ctg18442_00005	NA
ctg18442_00013	NA
ctg18454_00004	NA
ctg18454_00022	NA
ctg1852_00001	NA
ctg1852_00006	NA
ctg1852_00009	NA
ctg18541_00001	NA
ctg18574_00016	NA
ctg1858_00013	NA
ctg18583_00005	NA
ctg18591_00008	NA
ctg18591_00018	NA
ctg18623_00015	NA
ctg18687_00008	NA
ctg187_00005	NA
ctg187_00013	NA
ctg187_00034	NA
ctg187_00081	NA
ctg1875_00015	NA
ctg18751_00010	NA
ctg1878_00005	NA
ctg1878_00018	NA
ctg1878_00019	NA
ctg1878_00024	NA
ctg18794_00003	NA
ctg188_00061	NA
ctg1888_00022	NA
ctg1888_00032	NA
ctg1892_00014	NA
ctg18988_00008	NA
ctg19128_00005	NA
ctg1917_00026	NA
ctg1917_00031	NA
ctg1936_00009	NA
ctg1938_00003	NA
ctg195_00025	NA
ctg195_00029	NA
ctg195_00036	NA
ctg200_00040	NA
ctg2012_00007	NA
ctg2012_00008	NA
ctg2012_00016	NA
ctg2026_00004	NA
ctg2026_00038	NA
ctg204_00014	NA
ctg204_00033	NA
ctg204_00068	NA
ctg204_00078	NA
ctg206_00067	NA
ctg2079_00008	NA
ctg2091_00006	NA
ctg2092_00002	NA
ctg2092_00040	NA
ctg212_00015	NA
ctg212_00067	NA
ctg212_00070	NA
ctg215_00040	NA
ctg215_00068	NA
ctg215_00073	NA
ctg216_00002	NA
ctg216_00027	NA
ctg2195_00001	NA
ctg2195_00033	NA
ctg2201_00015	NA
ctg2201_00016	NA
ctg2201_00017	NA
ctg2207_00016	NA
ctg221_00047	NA
ctg2214_00019	NA
ctg2215_00021	NA
ctg2215_00027	NA
ctg2233_00017	NA
ctg2243_00003	NA
ctg2244_00015	NA
ctg2244_00026	NA
ctg2248_00009	NA
ctg2266_00017	NA
ctg2282_00024	NA
ctg229_00084	NA
ctg2296_00035	NA
ctg2299_00001	NA
ctg2325_00050	NA
ctg2325_00053	NA
ctg2338_00002	NA
ctg2338_00018	NA
ctg234_00006	NA
ctg2351_00001	NA
ctg2351_00024	NA
ctg2365_00033	NA
ctg2366_00001	NA
ctg2366_00005	NA
ctg2380_00007	NA
ctg2386_00011	NA
ctg239_00027	NA
ctg239_00068	NA
ctg239_00069	NA
ctg2394_00001	NA
ctg2394_00011	NA
ctg2394_00016	NA
ctg2399_00025	NA
ctg2402_00016	NA
ctg2402_00026	NA
ctg2410_00024	NA
ctg2419_00010	NA
ctg2426_00005	NA
ctg2426_00016	NA
ctg2430_00017	NA
ctg246_00003	NA
ctg246_00006	NA
ctg246_00012	NA
ctg246_00017	NA
ctg246_00020	NA
ctg246_00022	NA
ctg246_00031	NA
ctg247_00066	NA
ctg249_00036	NA
ctg2505_00023	NA
ctg254_00054	NA
ctg2540_00001	NA
ctg2543_00017	NA
ctg2547_00016	NA
ctg2549_00007	NA
ctg2571_00024	NA
ctg2582_00017	NA
ctg2582_00018	NA
ctg2584_00021	NA
ctg2584_00023	NA
ctg2584_00027	NA
ctg2616_00002	NA
ctg263_00012	NA
ctg263_00022	NA
ctg263_00055	NA
ctg2635_00014	NA
ctg2635_00025	NA
ctg2635_00026	NA
ctg2640_00010	NA
ctg2640_00011	NA
ctg2653_00010	NA
ctg2674_00001	NA
ctg2674_00007	NA
ctg2685_00005	NA
ctg2687_00009	NA
ctg269_00024	NA
ctg2694_00002	NA
ctg2694_00016	NA
ctg27_00014	NA
ctg27_00043	NA
ctg27_00046	NA
ctg27_00072	NA
ctg27_00123	NA
ctg27_00124	NA
ctg27_00125	NA
ctg270_00048	NA
ctg2724_00011	NA
ctg2724_00012	NA
ctg2724_00016	NA
ctg2724_00018	NA
ctg2740_00010	NA
ctg278_00084	NA
ctg280_00023	NA
ctg280_00057	NA
ctg2822_00004	NA
ctg2825_00003	NA
ctg2825_00006	NA
ctg2829_00002	NA
ctg2829_00020	NA
ctg2830_00016	NA
ctg2830_00018	NA
ctg2830_00033	NA
ctg2834_00002	NA
ctg2836_00002	NA
ctg2836_00014	NA
ctg2836_00015	NA
ctg2836_00021	NA
ctg286_00028	NA
ctg286_00058	NA
ctg2870_00019	NA
ctg2870_00023	NA
ctg2870_00037	NA
ctg2880_00027	NA
ctg2914_00015	NA
ctg293_00040	NA
ctg2946_00007	NA
ctg2946_00021	NA
ctg2955_00032	NA
ctg2955_00039	NA
ctg2967_00025	NA
ctg2980_00007	NA
ctg3025_00008	NA
ctg3091_00014	NA
ctg3095_00009	NA
ctg31_00069	NA
ctg31_00070	NA
ctg31_00075	NA
ctg31_00089	NA
ctg31_00112	NA
ctg31_00187	NA
ctg3118_00006	NA
ctg3118_00007	NA
ctg3119_00011	NA
ctg3138_00008	NA
ctg3139_00011	NA
ctg3139_00020	NA
ctg3145_00056	NA
ctg3145_00057	NA
ctg3145_00058	NA
ctg3149_00002	NA
ctg3165_00011	NA
ctg317_00010	NA
ctg317_00025	NA
ctg3177_00016	NA
ctg3180_00004	NA
ctg3183_00012	NA
ctg321_00064	NA
ctg321_00073	NA
ctg3235_00002	NA
ctg3235_00016	NA
ctg3239_00015	NA
ctg3239_00040	NA
ctg3254_00007	NA
ctg328_00004	NA
ctg3284_00020	NA
ctg3297_00009	NA
ctg3297_00022	NA
ctg3308_00002	NA
ctg332_00003	NA
ctg332_00007	NA
ctg3323_00008	NA
ctg3356_00006	NA
ctg336_00033	NA
ctg3361_00039	NA
ctg3367_00016	NA
ctg3376_00014	NA
ctg3377_00003	NA
ctg3377_00008	NA
ctg3399_00006	NA
ctg3408_00004	NA
ctg3408_00019	NA
ctg341_00044	NA
ctg3416_00012	NA
ctg3425_00006	NA
ctg3425_00009	NA
ctg3432_00008	NA
ctg3432_00016	NA
ctg3432_00018	NA
ctg3434_00010	NA
ctg3434_00024	NA
ctg344_00003	NA
ctg344_00032	NA
ctg3441_00011	NA
ctg3473_00014	NA
ctg3473_00017	NA
ctg3473_00024	NA
ctg3488_00017	NA
ctg3499_00017	NA
ctg3500_00006	NA
ctg3500_00023	NA
ctg3500_00027	NA
ctg3501_00018	NA
ctg3501_00022	NA
ctg3501_00025	NA
ctg3501_00027	NA
ctg3511_00003	NA
ctg353_00004	NA
ctg353_00006	NA
ctg353_00015	NA
ctg353_00021	NA
ctg3546_00018	NA
ctg3546_00022	NA
ctg3551_00041	NA
ctg3577_00001	NA
ctg3577_00014	NA
ctg3612_00001	NA
ctg3612_00008	NA
ctg3621_00020	NA
ctg364_00010	NA
ctg3665_00024	NA
ctg3692_00010	NA
ctg3703_00022	NA
ctg3717_00005	NA
ctg3725_00009	NA
ctg3730_00006	NA
ctg3730_00007	NA
ctg3746_00006	NA
ctg375_00018	NA
ctg375_00036	NA
ctg3752_00003	NA
ctg3759_00002	NA
ctg3759_00017	NA
ctg3759_00018	NA
ctg3789_00009	NA
ctg3789_00023	NA
ctg3789_00025	NA
ctg3793_00015	NA
ctg3815_00025	NA
ctg3827_00001	NA
ctg3848_00004	NA
ctg3875_00003	NA
ctg3880_00003	NA
ctg389_00004	NA
ctg389_00005	NA
ctg3896_00012	NA
ctg3960_00002	NA
ctg3993_00007	NA
ctg4028_00002	NA
ctg4028_00004	NA
ctg403_00035	NA
ctg4035_00002	NA
ctg404_00024	NA
ctg4052_00009	NA
ctg4060_00004	NA
ctg409_00030	NA
ctg409_00045	NA
ctg4105_00002	NA
ctg4107_00014	NA
ctg413_00033	NA
ctg413_00044	NA
ctg413_00052	NA
ctg4161_00008	NA
ctg4175_00006	NA
ctg4209_00012	NA
ctg4209_00014	NA
ctg423_00022	NA
ctg423_00030	NA
ctg423_00037	NA
ctg423_00058	NA
ctg4230_00005	NA
ctg4230_00013	NA
ctg424_00023	NA
ctg4269_00016	NA
ctg4272_00015	NA
ctg43_00001	NA
ctg43_00002	NA
ctg43_00003	NA
ctg43_00004	NA
ctg43_00010	NA
ctg43_00021	NA
ctg43_00061	NA
ctg43_00063	NA
ctg434_00024	NA
ctg437_00003	NA
ctg437_00004	NA
ctg437_00006	NA
ctg437_00050	NA
ctg437_00051	NA
ctg4370_00010	NA
ctg4370_00017	NA
ctg4370_00024	NA
ctg4370_00025	NA
ctg4371_00006	NA
ctg4371_00019	NA
ctg4378_00004	NA
ctg4403_00018	NA
ctg4432_00011	NA
ctg4453_00016	NA
ctg4482_00008	NA
ctg4482_00029	NA
ctg449_00016	NA
ctg4491_00026	NA
ctg4496_00002	NA
ctg4496_00003	NA
ctg4513_00014	NA
ctg452_00015	NA
ctg452_00023	NA
ctg4529_00010	NA
ctg4536_00007	NA
ctg4536_00016	NA
ctg454_00004	NA
ctg4551_00001	NA
ctg4567_00016	NA
ctg4582_00008	NA
ctg4582_00009	NA
ctg4598_00005	NA
ctg4598_00013	NA
ctg460_00026	NA
ctg4602_00009	NA
ctg4602_00020	NA
ctg4604_00021	NA
ctg4607_00001	NA
ctg4607_00008	NA
ctg4607_00014	NA
ctg4608_00008	NA
ctg461_00046	NA
ctg4616_00014	NA
ctg4616_00016	NA
ctg4622_00012	NA
ctg4638_00001	NA
ctg4669_00021	NA
ctg4674_00002	NA
ctg468_00025	NA
ctg468_00026	NA
ctg4689_00001	NA
ctg469_00057	NA
ctg4696_00005	NA
ctg4696_00008	NA
ctg47_00067	NA
ctg47_00068	NA
ctg47_00095	NA
ctg472_00001	NA
ctg472_00007	NA
ctg4720_00016	NA
ctg4726_00016	NA
ctg4816_00006	NA
ctg4823_00012	NA
ctg485_00056	NA
ctg4857_00026	NA
ctg4907_00023	NA
ctg4911_00004	NA
ctg493_00059	NA
ctg4938_00036	NA
ctg498_00034	NA
ctg50_00003	NA
ctg50_00004	NA
ctg50_00094	NA
ctg5035_00007	NA
ctg5047_00003	NA
ctg5047_00015	NA
ctg5066_00011	NA
ctg5066_00016	NA
ctg5066_00017	NA
ctg5066_00024	NA
ctg5068_00008	NA
ctg5073_00014	NA
ctg5073_00025	NA
ctg5081_00001	NA
ctg5091_00008	NA
ctg5094_00043	NA
ctg512_00008	NA
ctg512_00036	NA
ctg5130_00004	NA
ctg5147_00017	NA
ctg5153_00003	NA
ctg516_00031	NA
ctg5180_00008	NA
ctg5180_00013	NA
ctg521_00029	NA
ctg523_00004	NA
ctg523_00005	NA
ctg523_00006	NA
ctg523_00009	NA
ctg527_00025	NA
ctg527_00045	NA
ctg53_00006	NA
ctg53_00030	NA
ctg53_00032	NA
ctg5304_00024	NA
ctg5320_00002	NA
ctg5335_00015	NA
ctg5348_00003	NA
ctg5348_00013	NA
ctg540_00021	NA
ctg541_00037	NA
ctg541_00045	NA
ctg5412_00001	NA
ctg5414_00004	NA
ctg5430_00004	NA
ctg5435_00016	NA
ctg5443_00022	NA
ctg5494_00025	NA
ctg5515_00002	NA
ctg5522_00004	NA
ctg5544_00019	NA
ctg5578_00029	NA
ctg56_00049	NA
ctg56_00153	NA
ctg5618_00009	NA
ctg562_00004	NA
ctg562_00040	NA
ctg562_00042	NA
ctg5635_00006	NA
ctg5636_00025	NA
ctg5642_00002	NA
ctg5642_00012	NA
ctg5642_00014	NA
ctg5749_00012	NA
ctg578_00034	NA
ctg578_00084	NA
ctg58_00018	NA
ctg58_00035	NA
ctg58_00061	NA
ctg58_00078	NA
ctg58_00080	NA
ctg58_00081	NA
ctg58_00083	NA
ctg58_00086	NA
ctg58_00087	NA
ctg58_00090	NA
ctg58_00093	NA
ctg58_00096	NA
ctg58_00099	NA
ctg58_00100	NA
ctg58_00102	NA
ctg58_00103	NA
ctg5800_00003	NA
ctg588_00076	NA
ctg590_00041	NA
ctg591_00049	NA
ctg5930_00005	NA
ctg5931_00007	NA
ctg5931_00019	NA
ctg594_00028	NA
ctg594_00036	NA
ctg5943_00028	NA
ctg597_00031	NA
ctg598_00002	NA
ctg598_00018	NA
ctg598_00020	NA
ctg598_00088	NA
ctg598_00122	NA
ctg6036_00009	NA
ctg6036_00013	NA
ctg6036_00021	NA
ctg6069_00001	NA
ctg6069_00015	NA
ctg607_00005	NA
ctg607_00021	NA
ctg607_00063	NA
ctg6070_00013	NA
ctg6070_00015	NA
ctg6119_00010	NA
ctg6119_00020	NA
ctg6124_00005	NA
ctg6180_00010	NA
ctg6189_00007	NA
ctg623_00004	NA
ctg623_00006	NA
ctg623_00007	NA
ctg623_00020	NA
ctg623_00055	NA
ctg6241_00003	NA
ctg6241_00005	NA
ctg6241_00013	NA
ctg6241_00017	NA
ctg6267_00023	NA
ctg6305_00008	NA
ctg6305_00014	NA
ctg6311_00033	NA
ctg635_00046	NA
ctg6377_00010	NA
ctg639_00002	NA
ctg642_00031	NA
ctg642_00069	NA
ctg6433_00001	NA
ctg6433_00002	NA
ctg6472_00008	NA
ctg6473_00007	NA
ctg649_00005	NA
ctg6498_00010	NA
ctg6504_00006	NA
ctg6504_00015	NA
ctg6504_00023	NA
ctg651_00036	NA
ctg657_00047	NA
ctg6608_00014	NA
ctg6608_00015	NA
ctg661_00053	NA
ctg6632_00008	NA
ctg665_00013	NA
ctg669_00015	NA
ctg6700_00002	NA
ctg6751_00014	NA
ctg685_00051	NA
ctg687_00051	NA
ctg688_00001	NA
ctg688_00010	NA
ctg691_00011	NA
ctg691_00014	NA
ctg6977_00001	NA
ctg702_00036	NA
ctg7040_00010	NA
ctg7079_00018	NA
ctg7095_00008	NA
ctg712_00057	NA
ctg7158_00016	NA
ctg7198_00014	NA
ctg721_00027	NA
ctg7228_00036	NA
ctg723_00019	NA
ctg723_00023	NA
ctg723_00029	NA
ctg7277_00010	NA
ctg733_00013	NA
ctg733_00054	NA
ctg735_00019	NA
ctg7351_00008	NA
ctg7351_00010	NA
ctg7414_00014	NA
ctg743_00007	NA
ctg743_00014	NA
ctg743_00026	NA
ctg743_00051	NA
ctg743_00052	NA
ctg7476_00022	NA
ctg753_00010	NA
ctg753_00011	NA
ctg753_00045	NA
ctg759_00004	NA
ctg761_00012	NA
ctg7685_00009	NA
ctg77_00022	NA
ctg77_00088	NA
ctg781_00007	NA
ctg7889_00003	NA
ctg7889_00020	NA
ctg7899_00005	NA
ctg7903_00006	NA
ctg791_00004	NA
ctg791_00025	NA
ctg7971_00004	NA
ctg80_00033	NA
ctg80_00057	NA
ctg80_00067	NA
ctg80_00068	NA
ctg811_00001	NA
ctg816_00038	NA
ctg821_00029	NA
ctg8278_00028	NA
ctg8323_00003	NA
ctg837_00013	NA
ctg84_00004	NA
ctg84_00014	NA
ctg84_00018	NA
ctg84_00025	NA
ctg84_00038	NA
ctg84_00043	NA
ctg84_00046	NA
ctg84_00071	NA
ctg84_00078	NA
ctg84_00123	NA
ctg840_00016	NA
ctg840_00017	NA
ctg840_00037	NA
ctg8457_00026	NA
ctg853_00005	NA
ctg853_00013	NA
ctg853_00044	NA
ctg858_00024	NA
ctg8618_00004	NA
ctg87_00026	NA
ctg87_00046	NA
ctg87_00047	NA
ctg87_00048	NA
ctg87_00074	NA
ctg8720_00021	NA
ctg8882_00002	NA
ctg892_00027	NA
ctg894_00014	NA
ctg894_00029	NA
ctg8964_00002	NA
ctg90_00057	NA
ctg907_00006	NA
ctg907_00018	NA
ctg907_00021	NA
ctg9103_00004	NA
ctg912_00039	NA
ctg918_00024	NA
ctg920_00021	NA
ctg929_00011	NA
ctg929_00036	NA
ctg929_00045	NA
ctg94_00085	NA
ctg94_00110	NA
ctg94_00113	NA
ctg945_00018	NA
ctg945_00029	NA
ctg947_00037	NA
ctg9501_00005	NA
ctg9522_00011	NA
ctg9537_00010	NA
ctg957_00013	NA
ctg957_00017	NA
ctg9622_00034	NA
ctg9632_00003	NA
ctg9632_00008	NA
ctg974_00023	NA
ctg982_00040	NA
ctg987_00008	NA
ctg987_00027	NA
ctg988_00017	NA
ctg988_00018	NA
ctg99_00016	NA
ctg99_00167	NA
ctg9944_00019	NA
ctg995_00012	NA
ctg995_00029	NA
ctg995_00048	NA
ctg995_00059	NA
ctg995_00062	NA
ctg995_00065	NA
k149_1040214_00006	NA
k149_1099965_00015	NA
k149_1099965_00018	NA
k149_1304016_00013	NA
k149_1463784_00009	NA
k149_1473907_00008	NA
k149_1487162_00001	NA
k149_1537751_00006	NA
k149_160143_00011	NA
k149_1606459_00021	NA
k149_1649460_00011	NA
k149_1701179_00001	NA
k149_1751247_00002	NA
k149_1764942_00001	NA
k149_1769142_00012	NA
k149_1836213_00004	NA
k149_1839713_00002	NA
k149_1903390_00007	NA
k149_2092132_00001	NA
k149_2118710_00003	NA
k149_2118710_00006	NA
k149_222024_00008	NA
k149_227815_00001	NA
k149_2309452_00043	NA
k149_2447996_00007	NA
k149_2450166_00002	NA
k149_249470_00001	NA
k149_2515387_00005	NA
k149_2515387_00008	NA
k149_2515387_00012	NA
k149_270162_00002	NA
k149_283639_00002	NA
k149_283639_00004	NA
k149_302517_00001	NA
k149_322098_00001	NA
k149_376276_00001	NA
k149_388175_00001	NA
k149_423249_00005	NA
k149_43475_00017	NA
k149_434928_00056	NA
k149_444697_00010	NA
k149_450157_00017	NA
k149_472304_00016	NA
k149_474208_00002	NA
k149_474208_00003	NA
k149_474208_00004	NA
k149_491044_00002	NA
k149_491044_00004	NA
k149_556188_00001	NA
k149_584657_00001	NA
k149_584657_00002	NA
k149_604402_00006	NA
k149_649897_00005	NA
k149_689438_00001	NA
k149_689438_00017	NA
k149_689438_00018	NA
k149_689438_00021	NA
k149_689438_00028	NA
k149_704100_00003	NA
k149_735603_00023	NA
k149_740082_00010	NA
k149_773362_00001	NA
k149_81375_00008	NA
k149_87404_00043	NA
k149_888690_00006	NA
k149_888690_00016	NA
k149_91113_00001	NA
k87_10508385_00015	NA
k87_17908061_00022	NA
k87_17908061_00024	NA
k87_17908061_00027	NA
k87_17908061_00029	NA
k87_17908061_00030	NA
k87_17908061_00031	NA
k87_17908061_00040	NA
k87_17908061_00042	NA
k87_17908061_00048	NA
k87_19829693_00001	NA
k87_19829693_00026	NA
k87_19829693_00027	NA
k87_19829693_00036	NA
k87_19829693_00045	NA
k87_2234737_00013	NA
k87_2617759_00002	NA
k87_3746465_00007	NA
k87_3746465_00013	NA
k87_3746465_00017	NA
ctg1025_00039	NA
ctg1040_00018	NA
ctg105_00016	NA
ctg1078_00023	NA
ctg10867_00006	NA
ctg1087_00009	NA
ctg11637_00006	NA
ctg1211_00003	NA
ctg122_00020	NA
ctg122_00023	NA
ctg12709_00012	NA
ctg12776_00006	NA
ctg13_00075	NA
ctg1313_00028	NA
ctg13183_00012	NA
ctg13183_00015	NA
ctg13413_00001	NA
ctg1345_00012	NA
ctg1358_00035	NA
ctg14557_00014	NA
ctg1515_00022	NA
ctg1545_00022	NA
ctg1545_00025	NA
ctg15522_00028	NA
ctg16769_00010	NA
ctg1680_00015	NA
ctg17043_00005	NA
ctg17490_00011	NA
ctg17833_00010	NA
ctg18044_00007	NA
ctg18190_00017	NA
ctg18574_00003	NA
ctg18574_00012	NA
ctg1861_00015	NA
ctg18636_00010	NA
ctg1892_00028	NA
ctg18940_00011	NA
ctg1979_00004	NA
ctg2012_00013	NA
ctg204_00065	NA
ctg2100_00003	NA
ctg2215_00015	NA
ctg2233_00004	NA
ctg2233_00006	NA
ctg2453_00032	NA
ctg2507_00007	NA
ctg254_00056	NA
ctg2610_00025	NA
ctg263_00010	NA
ctg2648_00006	NA
ctg2671_00003	NA
ctg2674_00031	NA
ctg2809_00024	NA
ctg2955_00044	NA
ctg3003_00007	NA
ctg3070_00022	NA
ctg3149_00003	NA
ctg3149_00015	NA
ctg3213_00010	NA
ctg3294_00013	NA
ctg3308_00008	NA
ctg3408_00017	NA
ctg3441_00004	NA
ctg358_00066	NA
ctg3752_00005	NA
ctg377_00019	NA
ctg387_00010	NA
ctg387_00020	NA
ctg3880_00018	NA
ctg4035_00007	NA
ctg4044_00019	NA
ctg4224_00016	NA
ctg4224_00017	NA
ctg4246_00018	NA
ctg43_00099	NA
ctg437_00002	NA
ctg451_00015	NA
ctg4529_00003	NA
ctg461_00034	NA
ctg4928_00019	NA
ctg5137_00002	NA
ctg530_00012	NA
ctg544_00062	NA
ctg5548_00012	NA
ctg56_00197	NA
ctg58_00030	NA
ctg6119_00025	NA
ctg6184_00001	NA
ctg6184_00004	NA
ctg6494_00007	NA
ctg685_00030	NA
ctg728_00023	NA
ctg7542_00006	NA
ctg7726_00003	NA
ctg816_00033	NA
ctg829_00035	NA
ctg8308_00016	NA
ctg8416_00010	NA
ctg87_00021	NA
ctg8720_00006	NA
ctg8720_00012	NA
ctg894_00025	NA
ctg912_00046	NA
ctg956_00019	NA
k149_109116_00005	NA
k149_136398_00013	NA
k149_136398_00014	NA
k149_2148202_00012	NA
k149_29781_00008	NA
k149_322098_00002	NA
k149_344688_00016	NA
k149_471541_00005	NA
k149_472304_00004	NA
k149_576205_00021	NA
k149_702222_00018	NA
k87_3958707_00003	NA
ctg2019_00019	NinB protein
ctg1026_00051	nuclear chromosome segregation
ctg12201_00018	nuclear chromosome segregation
ctg12526_00003	nuclear chromosome segregation
ctg12526_00010	nuclear chromosome segregation
ctg12526_00012	nuclear chromosome segregation
ctg1471_00001	nuclear chromosome segregation
ctg148_00094	nuclear chromosome segregation
ctg16355_00004	nuclear chromosome segregation
ctg1960_00007	nuclear chromosome segregation
ctg3567_00013	nuclear chromosome segregation
ctg94_00095	nuclear chromosome segregation
k149_1515001_00002	nuclear chromosome segregation
ctg2244_00014	nuclease activity
ctg928_00025	nuclease activity
ctg332_00006	nucleic acid binding
ctg7598_00010	ParB-like nuclease domain
ctg919_00027	ParB-like nuclease domain
ctg3885_00007	Participates in initiation and elongation during chromosome replication
ctg5930_00018	Participates in initiation and elongation during chromosome replication
ctg154_00038	PcfJ-like protein
ctg69_00011	PD-(D/E)XK nuclease superfamily
ctg14363_00031	PDDEXK-like domain of unknown function (DUF3799)
ctg1746_00012	Pentapeptide repeats (8 copies)
ctg341_00026	Pentapeptide repeats (8 copies)
k149_1502453_00003	peptidase activity
k149_186878_00001	peptidase activity
ctg30_00016	Peptidase family M28
k149_87404_00048	Peptidase M15
ctg2582_00016	peptidoglycan catabolic process
ctg280_00011	peptidoglycan catabolic process
ctg3730_00011	peptidoglycan catabolic process
ctg2203_00014	Peptidoglycan-binding domain 1 protein
ctg147_00065	Permease
ctg47_00106	Permease family
k149_668668_00001	PFAM 3D domain
ctg234_00015	PFAM C-5 cytosine-specific DNA methylase
ctg2373_00010	PFAM DNA gyrase topoisomerase IV, subunit A
ctg58_00021	PFAM minor tail family protein
ctg18130_00001	PFAM Pathogenesis-related transcriptional factor and ERF
ctg200_00048	PFAM PIF1 helicase
k87_3746465_00011	PFAM single-strand binding protein Primosomal replication protein n
ctg2181_00042	Pfam:Terminase_6C
ctg7783_00017	Pfam:Terminase_6C
ctg2187_00004	Phage capsid family
ctg3343_00016	Phage capsid family
k149_636808_00005	Phage capsid family
ctg2066_00022	phage major tail protein
ctg1007_00014	Phage minor structural protein
ctg14827_00005	Phage minor structural protein
ctg18636_00004	Phage minor structural protein
ctg1905_00024	Phage minor structural protein
ctg2100_00019	Phage minor structural protein
ctg405_00047	Phage minor structural protein
ctg468_00004	Phage minor structural protein
ctg5047_00002	Phage minor structural protein
ctg512_00009	Phage minor structural protein
ctg816_00040	Phage minor structural protein
k149_160143_00015	Phage minor structural protein
k87_18568332_00004	Phage minor structural protein GP20
ctg2187_00039	Phage plasmid primase, P4 family
ctg2640_00005	Phage portal protein
ctg3746_00019	Phage portal protein
ctg4583_00020	Phage portal protein
ctg540_00047	Phage portal protein
k149_1076584_00015	Phage portal protein
k87_19829693_00043	Phage portal protein, lambda family
k149_2515387_00001	Phage portal protein, SPP1 family
ctg154_00046	Phage portal protein, SPP1 Gp6-like
ctg1545_00015	Phage portal protein, SPP1 Gp6-like
ctg374_00009	Phage portal protein, SPP1 Gp6-like
ctg1216_00042	Phage protein Gp19/Gp15/Gp42
ctg1824_00015	Phage protein, HK97 gp10 family
ctg2365_00025	Phage regulatory protein Rha (Phage_pRha)
ctg3641_00016	Phage tail protein
k149_597604_00012	Phage tail sheath C-terminal domain
ctg2495_00015	phage tail tape measure protein
ctg2724_00010	phage tail tape measure protein
ctg2740_00009	Phage tail tape measure protein
ctg3180_00028	Phage tail tape measure protein
ctg4513_00004	phage tail tape measure protein
ctg4544_00020	phage tail tape measure protein
ctg527_00051	phage tail tape measure protein
ctg974_00027	phage tail tape measure protein
ctg15606_00011	Phage tail tape measure protein, TP901 family
ctg4574_00012	Phage tail tape measure protein, TP901 family
ctg4816_00014	Phage tail tape measure protein, TP901 family
ctg4226_00011	Phage tail tube protein
ctg187_00023	Phage tail-collar fibre protein
ctg2582_00003	Phage Terminase
ctg527_00069	Phage Terminase
k149_470827_00003	Phage Terminase
ctg322_00043	Phage terminase large subunit
ctg995_00010	Phage terminase large subunit
ctg18745_00005	Phage terminase large subunit (GpA)
ctg5211_00001	Phage terminase-like protein large subunit
ctg5414_00028	Phage terminase, large subunit, PBSX family
ctg156_00023	Phage-related protein, tail
ctg4394_00011	Phosphoadenosine phosphosulfate reductase family
ctg3139_00033	Plays an important role in DNA replication, recombination and repair. Binds to ssDNA and to an array of partner proteins to recruit them to their sites of action during DNA metabolism
k149_450157_00011	Plays an important role in DNA replication, recombination and repair. Binds to ssDNA and to an array of partner proteins to recruit them to their sites of action during DNA metabolism
ctg919_00024	Polysaccharide biosynthesis protein
ctg1168_00036	Portal protein
ctg2870_00021	portal protein
ctg454_00017	Primase C terminal 2 (PriCT-2)
ctg4541_00016	Prophage endopeptidase tail
ctg280_00012	Prophage tail length tape measure protein
ctg14174_00008	Protein of unknown function (DUF1064)
ctg3251_00001	Protein of unknown function (DUF1064)
ctg7198_00001	Protein of unknown function (DUF1064)
ctg1035_00009	Protein of unknown function (DUF1071)
ctg4491_00010	Protein of unknown function (DUF1073)
ctg9668_00020	Protein of unknown function (DUF1351)
ctg1211_00038	Protein of unknown function (DUF2793)
ctg388_00061	Protein of unknown function (DUF2815)
ctg4938_00039	Protein of unknown function (DUF5131)
ctg3491_00015	Protein of unknown function (DUF669)
ctg2092_00023	Protein of unknwon function (DUF3310)
ctg1852_00016	Provides the precursors necessary for DNA synthesis. Catalyzes the biosynthesis of deoxyribonucleotides from the corresponding ribonucleotides
ctg1852_00019	Provides the precursors necessary for DNA synthesis. Catalyzes the biosynthesis of deoxyribonucleotides from the corresponding ribonucleotides
ctg1358_00077	Psort location Cytoplasmic, score
ctg1680_00031	Psort location Cytoplasmic, score
ctg18336_00001	Psort location Cytoplasmic, score
ctg2555_00020	Psort location Cytoplasmic, score
ctg4295_00005	Psort location Cytoplasmic, score
ctg966_00028	Psort location Cytoplasmic, score
k149_410500_00007	Psort location Cytoplasmic, score
ctg15511_00004	Psort location Cytoplasmic, score 7.50
ctg10120_00024	Psort location Cytoplasmic, score 8.87
ctg17042_00003	Psort location Cytoplasmic, score 8.87
ctg3634_00015	Psort location Cytoplasmic, score 8.87
ctg15455_00002	Psort location Cytoplasmic, score 8.96
ctg17746_00018	Psort location Cytoplasmic, score 8.96
ctg18170_00014	Psort location Cytoplasmic, score 8.96
ctg2886_00024	Psort location Cytoplasmic, score 8.96
ctg4780_00001	Psort location Cytoplasmic, score 8.96
ctg3183_00001	purine ribonucleoside salvage
ctg12362_00021	Putative transposase DNA-binding domain
ctg17473_00003	R COG1235 Metal-dependent hydrolases of the beta-lactamase superfamily I
ctg9870_00002	Recombination protein BET
ctg12061_00009	RecT family
ctg2941_00003	RecT family
ctg4647_00004	RecT family
ctg3235_00014	regulation of DNA-templated transcription, elongation
k149_690732_00001	REP element-mobilizing transposase RayT
ctg187_00025	Reverse transcriptase (RNA-dependent DNA polymerase)
ctg437_00046	Reverse transcriptase (RNA-dependent DNA polymerase)
ctg437_00047	Reverse transcriptase (RNA-dependent DNA polymerase)
k149_1840518_00016	ribonucleoside-triphosphate reductase
ctg175_00046	ribonucleoside-triphosphate reductase activity
ctg27_00062	Ribonucleotide reductase, barrel domain
ctg6584_00009	Ribonucleotide reductase, barrel domain
ctg3875_00005	RNA-directed DNA polymerase activity
ctg18166_00004	S-adenosylmethionine synthetase, N-terminal domain
ctg1785_00033	sequence-specific DNA binding
ctg12201_00022	sequence-specific DNA binding transcription factor activity
ctg540_00039	sequence-specific DNA binding transcription factor activity
k149_303145_00023	Single-strand binding protein family
ctg1337_00001	Single-stranded DNA-binding protein
ctg6961_00003	Single-stranded DNA-binding protein
ctg147_00029	Single-stranded-DNA-specific exonuclease RecJ
ctg2522_00036	Single-stranded-DNA-specific exonuclease RecJ
ctg6584_00007	Siphovirus Gp157
ctg377_00044	SNF2 family N-terminal domain
ctg1196_00018	Sporulation related domain
ctg159_00048	tail collar domain protein
ctg18279_00005	tail collar domain protein
ctg367_00034	tail collar domain protein
ctg424_00017	tail component
ctg2512_00034	tape measure
ctg269_00012	tape measure
ctg4103_00002	tape measure
ctg685_00026	tape measure
k149_1352190_00005	tape measure
ctg5264_00003	Tape measure domain protein
ctg821_00057	Terminase
ctg280_00030	Terminase large subunit
ctg14957_00004	Terminase RNAseH like domain
ctg1925_00028	Terminase RNAseH like domain
ctg6568_00008	Terminase RNAseH like domain
k149_344688_00011	Terminase RNAseH like domain
ctg18591_00015	Terminase RNaseH-like domain
ctg216_00022	Terminase RNaseH-like domain
ctg843_00034	Terminase small subunit
ctg816_00015	Terminase-like family
ctg1346_00020	This enzyme is involved in nucleotide metabolism it produces dUMP, the immediate precursor of thymidine nucleotides and it decreases the intracellular concentration of dUTP so that uracil cannot be incorporated into DNA
ctg1925_00018	This enzyme is involved in nucleotide metabolism it produces dUMP, the immediate precursor of thymidine nucleotides and it decreases the intracellular concentration of dUTP so that uracil cannot be incorporated into DNA
k149_2309452_00021	TIGRFAM DNA polymerase III, alpha subunit
ctg7242_00007	TIGRFAM phage minor structural protein
k149_847420_00001	TIR domain
ctg1004_00028	Type III restriction enzyme res subunit
ctg1222_00025	Type III restriction enzyme, res subunit
ctg358_00036	Type III restriction enzyme, res subunit
ctg409_00002	Uncharacterized conserved protein (DUF2190)
ctg3500_00022	Uncharacterized protein conserved in bacteria (DUF2184)
ctg2232_00028	Uncharacterized protein conserved in bacteria (DUF2213)
ctg3799_00014	Uncharacterized protein conserved in bacteria (DUF2213)
ctg15808_00003	UvrD-like helicase C-terminal domain
ctg13196_00010	VirE N-terminal domain
ctg17605_00016	Virulence-associated protein E
ctg18097_00015	VRR_NUC
ctg3491_00012	VRR_NUC
ctg9454_00019	YodL-like
ctg14608_00008	YopX protein
ctg1574_00030	YopX protein
ctg528_00024	YopX protein
k87_19829693_00013	YqaJ-like viral recombinase domain

## Sheet: Table 3
Predicted_Gene	vOTU	Seed_Ortholog	Preferred_Name	GO_terms	EC_Number	KEGG_KO	KEGG_Pathway	KEGG_Module	KEGG_Reaction	KEGG_rclass	BRITE	KEGG_TC	CAZy	BiGG_Reaction	Matching_OGs	COG_Category	eggNOG_Description
ctg1005_00027	ctg1005	1196031.ALEG01000039_gene1931	nadR		2.7.1.22,2.7.7.1,2.7.7.3	ko:K00954,ko:K06211	ko00760,ko00770,ko01100,map00760,map00770,map01100	M00120	R00137,R02324,R03005,R03035	RC00002,RC00017	ko00000,ko00001,ko00002,ko01000,ko03000				1TQ29@1239,1ZEIV@1386,4HBZT@91061,COG0669@1,COG0669@2,COG3172@1,COG3172@2	H	AAA domain
ctg1005_00035	ctg1005	1408417.JHYB01000002_gene536	folA		1.5.1.3	ko:K00287	ko00670,ko00790,ko01100,ko01523,map00670,map00790,map01100,map01523	M00126,M00840	R00936,R00937,R00939,R00940,R02235,R02236,R11765	RC00109,RC00110,RC00158	ko00000,ko00001,ko00002,ko01000				3WTUP@544448,COG0262@1,COG0262@2	H	Dihydrofolate reductase
ctg1005_00036	ctg1005	441768.ACL_0047	glyA	GO:0001505,GO:0003674,GO:0003824,GO:0004372,GO:0005488,GO:0005515,GO:0005575,GO:0005622,GO:0005623,GO:0005737,GO:0005829,GO:0006082,GO:0006520,GO:0006544,GO:0006545,GO:0006546,GO:0006563,GO:0006565,GO:0006730,GO:0006807,GO:0008144,GO:0008150,GO:0008152,GO:0008270,GO:0008652,GO:0009056,GO:0009058,GO:0009063,GO:0009069,GO:0009070,GO:0009071,GO:0009987,GO:0016053,GO:0016054,GO:0016740,GO:0016741,GO:…	2.1.2.1	ko:K00600	ko00260,ko00460,ko00630,ko00670,ko00680,ko01100,ko01110,ko01120,ko01130,ko01200,ko01230,ko01523,map00260,map00460,map00630,map00670,map00680,map01100,map01110,map01120,map01130,map01200,map01230,map01523	M00140,M00141,M00346,M00532	R00945,R09099	RC00022,RC00112,RC01583,RC02958	ko00000,ko00001,ko00002,ko01000			iG2583_1286.G2583_3081	3WSZW@544448,COG0112@1,COG0112@2	E	Catalyzes the reversible interconversion of serine and glycine with tetrahydrofolate (THF) serving as the one-carbon carrier. This reaction serves as the major source of one-carbon groups required for the biosynthesis of purines, thymidylate, methionine, and other important biomolecules. Also exhibits THF- independent aldolase activity toward beta-hydroxyamino acids, producing glycine and aldehyd…
ctg1005_00037	ctg1005	521719.ATXQ01000008_gene937	glyA	GO:0005575,GO:0005622,GO:0005623,GO:0005737,GO:0044424,GO:0044464	2.1.2.1	ko:K00600	ko00260,ko00460,ko00630,ko00670,ko00680,ko01100,ko01110,ko01120,ko01130,ko01200,ko01230,ko01523,map00260,map00460,map00630,map00670,map00680,map01100,map01110,map01120,map01130,map01200,map01230,map01523	M00140,M00141,M00346,M00532	R00945,R09099	RC00022,RC00112,RC01583,RC02958	ko00000,ko00001,ko00002,ko01000			iIT341.HP0183	1MUIS@1224,1RMHQ@1236,1YFIM@136841,COG0112@1,COG0112@2	E	Catalyzes the reversible interconversion of serine and glycine with tetrahydrofolate (THF) serving as the one-carbon carrier. This reaction serves as the major source of one-carbon groups required for the biosynthesis of purines, thymidylate, methionine, and other important biomolecules. Also exhibits THF- independent aldolase activity toward beta-hydroxyamino acids, producing glycine and aldehyd…
ctg1008_00017	ctg1008	397291.C804_00938	pncA		3.5.1.19	ko:K08281	ko00760,ko01100,map00760,map01100		R01268	RC00100	ko00000,ko00001,ko01000				1V1CY@1239,24HQM@186801,27MPZ@186928,COG1335@1,COG1335@2	Q	Isochorismatase family
ctg1015_00002	ctg1015	984262.SGRA_1080	queE	GO:0000287,GO:0003674,GO:0003824,GO:0005488,GO:0005515,GO:0008144,GO:0016829,GO:0016840,GO:0042802,GO:0042803,GO:0043167,GO:0043169,GO:0046872,GO:0046983,GO:0048037,GO:0050662,GO:0051536,GO:0051539,GO:0051540,GO:1901681,GO:1904047	1.97.1.4,4.3.99.3	ko:K04068,ko:K10026	ko00790,ko01100,map00790,map01100		R04710,R10002	RC02989	ko00000,ko00001,ko01000,ko03016				COG0602@1,COG0602@2	H	queuosine metabolic process
ctg1015_00005	ctg1015	869213.JCM21142_41489	queD		4.1.2.50,4.2.3.12	ko:K01737	ko00790,ko01100,map00790,map01100	M00842,M00843	R04286,R09959	RC01117,RC02846,RC02847	ko00000,ko00001,ko00002,ko01000,ko03016				COG0720@1,COG0720@2	H	synthase
ctg1016_00051	ctg1016	756272.Plabr_3790			2.7.7.80	ko:K21029	ko04122,map04122		R07459	RC00043	ko00000,ko00001,ko01000				COG0476@1,COG0476@2	H	Involved in molybdopterin and thiamine biosynthesis, family 2
ctg102_00092	ctg102	412419.BDU_372	luxS	GO:0000096,GO:0000097,GO:0003674,GO:0003824,GO:0005575,GO:0005622,GO:0005623,GO:0005737,GO:0005829,GO:0006082,GO:0006139,GO:0006520,GO:0006534,GO:0006555,GO:0006575,GO:0006725,GO:0006732,GO:0006790,GO:0006807,GO:0007154,GO:0007267,GO:0008150,GO:0008152,GO:0008652,GO:0009058,GO:0009066,GO:0009067,GO:0009069,GO:0009086,GO:0009116,GO:0009119,GO:0009372,GO:0009987,GO:0010699,GO:0016053,GO:0016829,GO:…	4.4.1.21	ko:K07173	ko00270,ko01100,ko01230,ko02024,ko02026,ko05111,map00270,map01100,map01230,map02024,map02026,map05111	M00609	R01291	RC00069,RC01929	ko00000,ko00001,ko00002,ko01000			iECIAI39_1322.ECIAI39_2877,iPC815.YPO3300	2J87D@203691,COG1854@1,COG1854@2	H	Involved in the synthesis of autoinducer 2 (AI-2) which is secreted by bacteria and is used to communicate both the cell density and the metabolic potential of the environment. The regulation of gene expression in response to changes in cell density is called quorum sensing. Catalyzes the transformation of S-ribosylhomocysteine (RHC) to homocysteine (HC) and 4,5- dihydroxy-2,3-pentadione (DPD)
ctg1021_00001	ctg1021	502025.Hoch_6250	srfJ3		3.2.1.45	ko:K01201	ko00511,ko00600,ko01100,ko04142,map00511,map00600,map01100,map04142		R01498	RC00059,RC00451	ko00000,ko00001,ko01000		GH30		1N9T9@1224,2X3D4@28221,2YVHE@29,43836@68525,COG5520@1,COG5520@2	G	Belongs to the glycosyl hydrolase 30 family
ctg1021_00036	ctg1021	621372.ACIH01000195_gene2559			3.5.1.19	ko:K08281	ko00760,ko01100,map00760,map01100		R01268	RC00100	ko00000,ko00001,ko01000				1V7B8@1239,26WTP@186822,4HJEA@91061,COG1335@1,COG1335@2	Q	isochorismatase
ctg1023_00014	ctg1023	696281.Desru_1082													1TQNX@1239,2495S@186801,COG5545@1,COG5545@2	L	Virulence-associated protein E
ctg1023_00015	ctg1023	1123250.KB908413_gene334													1TQNX@1239,4H3CH@909932,COG5545@1,COG5545@2	S	Virulence-associated protein E
ctg1023_00016	ctg1023	445335.CBN_3001													1TQNX@1239,2495S@186801,36EHX@31979,COG5545@1,COG5545@2	S	virulence-associated E family protein
ctg1023_00017	ctg1023	536232.CLM_2670													1TQNX@1239,2495S@186801,36EHX@31979,COG5545@1,COG5545@2	S	virulence-associated E family protein
ctg1025_00028	ctg1025	537013.CLOSTMETH_01340													1TRK8@1239,24BN1@186801,3WHED@541000,COG0175@1,COG0175@2	EH	Phosphoadenosine phosphosulfate reductase family
ctg1025_00029	ctg1025	398512.JQKC01000005_gene5430													1TRK8@1239,24BN1@186801,3WHED@541000,COG0175@1,COG0175@2	EH	Phosphoadenosine phosphosulfate reductase family
ctg1028_00017	ctg1028	1027396.LMOSA_9370	dcm		2.1.1.37	ko:K00558	ko00270,ko01100,ko05206,map00270,map01100,map05206	M00035	R04858	RC00003,RC00332	ko00000,ko00001,ko00002,ko01000,ko02048,ko03032,ko03036				1TR40@1239,26MY8@186820,4HGCQ@91061,COG0270@1,COG0270@2	L	C-5 cytosine-specific DNA methylase
ctg1033_00012	ctg1033	592015.HMPREF1705_00511	pglD	GO:0003674,GO:0003824,GO:0006464,GO:0006486,GO:0006487,GO:0006807,GO:0008150,GO:0008152,GO:0009058,GO:0009059,GO:0009100,GO:0009101,GO:0009987,GO:0016740,GO:0016746,GO:0016747,GO:0018193,GO:0018196,GO:0018279,GO:0019538,GO:0034645,GO:0036211,GO:0043170,GO:0043412,GO:0043413,GO:0044237,GO:0044238,GO:0044249,GO:0044260,GO:0044267,GO:0070085,GO:0071704,GO:1901135,GO:1901137,GO:1901564,GO:1901566,GO:…	2.3.1.203	ko:K15913	ko00520,map00520		R10099	RC00004,RC00166	ko00000,ko00001,ko01000				3TB77@508458,COG0110@1,COG0110@2	S	sugar O-acyltransferase, sialic acid O-acetyltransferase NeuD family
ctg1033_00021	ctg1033	1160707.AJIK01000040_gene2306	wbpA		1.1.1.136	ko:K02474,ko:K13015	ko00520,map00520		R00421,R06894	RC00291	ko00000,ko00001,ko01000,ko01005				1TPXY@1239,26EAZ@186818,4HAFY@91061,COG0677@1,COG0677@2	M	Belongs to the UDP-glucose GDP-mannose dehydrogenase family
ctg1033_00022	ctg1033	1536773.R70331_24850	bplA		1.1.1.335	ko:K13020	ko00520,map00520		R10140	RC00182	ko00000,ko00001,ko01000,ko01005				1TP83@1239,26R3U@186822,4HC0R@91061,COG0673@1,COG0673@2	S	Oxidoreductase family, C-terminal alpha/beta domain
ctg1033_00023	ctg1033	666686.B1NLA3E_20880	wbpD		2.3.1.201	ko:K13018,ko:K19429	ko00520,map00520		R10100	RC00004,RC00166	ko00000,ko00001,ko01000,ko01005				1TT21@1239,4HG05@91061,COG0110@1,COG0110@2	S	Hexapeptide repeat of succinyl-transferase
ctg1033_00024	ctg1033	1384057.CD33_18395	degT		2.6.1.98	ko:K13017	ko00520,map00520		R10141	RC00006,RC00781	ko00000,ko00001,ko01000,ko01005,ko01007				1TPDH@1239,3IY6W@400634,4HD4F@91061,COG0399@1,COG0399@2	M	Belongs to the DegT DnrJ EryC1 family
ctg1033_00025	ctg1033	189426.PODO_28490	degT		2.6.1.98	ko:K13017	ko00520,map00520		R10141	RC00006,RC00781	ko00000,ko00001,ko01000,ko01005,ko01007				1TPDH@1239,275I7@186822,4HD4F@91061,COG0399@1,COG0399@2	E	Belongs to the DegT DnrJ EryC1 family
ctg1033_00028	ctg1033	886379.AEWI01000017_gene1508				ko:K07011					ko00000				2FQ14@200643,4NFW5@976,COG1216@1,COG1216@2	S	Glycosyltransferase, group 2 family protein
ctg1033_00031	ctg1033	1408417.JHYB01000002_gene816	rfbA	GO:0000271,GO:0000287,GO:0003674,GO:0003824,GO:0005488,GO:0005575,GO:0005618,GO:0005623,GO:0005886,GO:0005975,GO:0005976,GO:0005996,GO:0006006,GO:0006139,GO:0006220,GO:0006725,GO:0006753,GO:0006793,GO:0006796,GO:0006807,GO:0008150,GO:0008152,GO:0008879,GO:0009058,GO:0009059,GO:0009117,GO:0009141,GO:0009147,GO:0009200,GO:0009211,GO:0009219,GO:0009225,GO:0009226,GO:0009262,GO:0009394,GO:0009987,GO:…	2.7.7.24	ko:K00973	ko00521,ko00523,ko00525,ko01130,map00521,map00523,map00525,map01130	M00793	R02328	RC00002	ko00000,ko00001,ko00002,ko01000			iNJ661.Rv0334	COG1209@1,COG1209@2	M	Catalyzes the formation of dTDP-glucose, from dTTP and glucose 1-phosphate, as well as its pyrophosphorolysis
ctg1033_00032	ctg1033	1408417.JHYB01000002_gene815	rfbC		1.1.1.133,5.1.3.13	ko:K00067,ko:K01790	ko00521,ko00523,ko01130,map00521,map00523,map01130	M00793	R02777,R06514	RC00182,RC01531	ko00000,ko00001,ko00002,ko01000				COG1898@1,COG1898@2	M	dTDP-4-dehydrorhamnose 3,5-epimerase activity
ctg1033_00033	ctg1033	1408417.JHYB01000002_gene814	rfbB		4.2.1.46	ko:K01710	ko00521,ko00523,ko00525,ko01055,ko01130,map00521,map00523,map00525,map01055,map01130	M00793	R06513	RC00402	ko00000,ko00001,ko00002,ko01000				COG1088@1,COG1088@2	M	dTDP-glucose 4,6-dehydratase activity
ctg1033_00034	ctg1033	1408417.JHYB01000002_gene813	rfbD		1.1.1.133,5.1.3.13	ko:K00067,ko:K01790	ko00521,ko00523,ko01130,map00521,map00523,map01130	M00793	R02777,R06514	RC00182,RC01531	ko00000,ko00001,ko00002,ko01000				COG1091@1,COG1091@2	M	dTDP-4-dehydrorhamnose reductase activity
ctg1042_00040	ctg1042	1410650.JHWL01000037_gene595			1.8.4.10,1.8.4.8	ko:K00390	ko00920,ko01100,ko01120,map00920,map01100,map01120	M00176	R02021	RC00007,RC02862	ko00000,ko00001,ko00002,ko01000				1TSEE@1239,24EZM@186801,4C0JU@830,COG0175@1,COG0175@2	EH	Phosphoadenosine phosphosulfate reductase family
ctg1046_00056	ctg1046	1033810.HLPCO_002199	nadR		2.7.1.22,2.7.7.1,2.7.7.3	ko:K00954,ko:K06211	ko00760,ko00770,ko01100,map00760,map00770,map01100	M00120	R00137,R02324,R03005,R03035	RC00002,RC00017	ko00000,ko00001,ko00002,ko01000,ko03000				2NRC7@2323,COG0669@1,COG0669@2,COG3172@1,COG3172@2	H	AAA domain
ctg1046_00057	ctg1046	1200792.AKYF01000019_gene4573	nadR		2.7.1.22,2.7.7.1,2.7.7.3	ko:K00954,ko:K06211	ko00760,ko00770,ko01100,map00760,map00770,map01100	M00120	R00137,R02324,R03005,R03035	RC00002,RC00017	ko00000,ko00001,ko00002,ko01000,ko03000				1TQ29@1239,26SKF@186822,4HBZT@91061,COG0669@1,COG0669@2,COG3172@1,COG3172@2	H	Cytidyltransferase
ctg1046_00058	ctg1046	1307436.PBF_14799	nadR		2.7.1.22,2.7.7.1,2.7.7.3	ko:K00954,ko:K06211	ko00760,ko00770,ko01100,map00760,map00770,map01100	M00120	R00137,R02324,R03005,R03035	RC00002,RC00017	ko00000,ko00001,ko00002,ko01000,ko03000				1TQ29@1239,1ZEIV@1386,4HBZT@91061,COG0669@1,COG0669@2,COG3172@1,COG3172@2	H	AAA domain
ctg1046_00059	ctg1046	1033810.HLPCO_002199	nadR		2.7.1.22,2.7.7.1,2.7.7.3	ko:K00954,ko:K06211	ko00760,ko00770,ko01100,map00760,map00770,map01100	M00120	R00137,R02324,R03005,R03035	RC00002,RC00017	ko00000,ko00001,ko00002,ko01000,ko03000				2NRC7@2323,COG0669@1,COG0669@2,COG3172@1,COG3172@2	H	AAA domain
ctg10461_00005	ctg10461	1469948.JPNB01000001_gene1250													1VUYF@1239,24QGT@186801,36SD9@31979,COG4128@1,COG4128@2	S	Zonular occludens toxin (Zot)
ctg10461_00006	ctg10461	1121866.AUGK01000004_gene156													COG4128@1,COG4128@2	S	Zonular occludens toxin (Zot)
ctg1049_00031	ctg1049	1423807.BACO01000056_gene1653													1U7YD@1239,3FABK@33958,4IHVS@91061,COG0463@1,COG0463@2	M	Glycosyl transferase family 2
ctg105_00051	ctg105	1145276.T479_20045													1VG7F@1239,4HWVH@91061,COG1694@1,COG1694@2	S	Mazg nucleotide pyrophosphohydrolase
ctg105_00057	ctg105	718252.FP2_16350			2.1.1.37	ko:K00558	ko00270,ko01100,ko05206,map00270,map01100,map05206	M00035	R04858	RC00003,RC00332	ko00000,ko00001,ko00002,ko01000,ko02048,ko03032,ko03036				1TR36@1239,249XY@186801,3WIB9@541000,COG0270@1,COG0270@2	L	C-5 cytosine-specific DNA methylase
ctg1062_00040	ctg1062	1211817.CCAT010000049_gene2479	dcm		2.1.1.37	ko:K00558	ko00270,ko01100,ko05206,map00270,map01100,map05206	M00035	R04858	RC00003,RC00332	ko00000,ko00001,ko00002,ko01000,ko02048,ko03032,ko03036				1TS3G@1239,249Q9@186801,36GET@31979,COG0270@1,COG0270@2	H	PFAM C-5 cytosine-specific DNA methylase
ctg1065_00004	ctg1065	1158601.I585_00712													1U0SS@1239,4B588@81852,4IA8E@91061,COG1694@1,COG1694@2	S	Mazg nucleotide pyrophosphohydrolase
ctg1065_00016	ctg1065	1256908.HMPREF0373_02094			1.8.4.10,1.8.4.8	ko:K00390	ko00920,ko01100,ko01120,map00920,map01100,map01120	M00176	R02021	RC00007,RC02862	ko00000,ko00001,ko00002,ko01000				1TSMI@1239,24A18@186801,25UTW@186806,COG0175@1,COG0175@2	CEH	Phosphoadenosine phosphosulfate reductase
ctg1065_00017	ctg1065	1291050.JAGE01000001_gene476													1V3W2@1239,24HK1@186801,3WNCG@541000,COG0270@1,COG0270@2	L	C-5 cytosine-specific DNA methylase
ctg10684_00005	ctg10684	1347393.HG726024_gene3012			1.8.4.10,1.8.4.8	ko:K00390	ko00920,ko01100,ko01120,map00920,map01100,map01120	M00176	R02021	RC00007,RC02862	ko00000,ko00001,ko00002,ko01000				2FTVW@200643,4ASJJ@815,4P029@976,COG0175@1,COG0175@2	EH	Phosphoadenosine phosphosulfate reductase family
ctg10700_00007	ctg10700	561177.ANHYDRO_00072	dcm		2.1.1.37	ko:K00558	ko00270,ko01100,ko05206,map00270,map01100,map05206	M00035	R04858	RC00003,RC00332	ko00000,ko00001,ko00002,ko01000,ko02048,ko03032,ko03036				1TR40@1239,22GA7@1570339,24A8V@186801,COG0270@1,COG0270@2	H	Cytosine-specific methyltransferase
ctg10700_00018	ctg10700	365659.smi_0434			2.1.1.37	ko:K00558	ko00270,ko01100,ko05206,map00270,map01100,map05206	M00035	R04858	RC00003,RC00332	ko00000,ko00001,ko00002,ko01000,ko02048,ko03032,ko03036				1TS3G@1239,2TQI2@28037,4IPYS@91061,COG0270@1,COG0270@2	H	C-5 cytosine-specific DNA methylase
ctg1071_00015	ctg1071	1410650.JHWL01000037_gene595			1.8.4.10,1.8.4.8	ko:K00390	ko00920,ko01100,ko01120,map00920,map01100,map01120	M00176	R02021	RC00007,RC02862	ko00000,ko00001,ko00002,ko01000				1TSEE@1239,24EZM@186801,4C0JU@830,COG0175@1,COG0175@2	EH	Phosphoadenosine phosphosulfate reductase family
ctg10710_00009	ctg10710	1291050.JAGE01000001_gene2907			1.8.4.10,1.8.4.8	ko:K00390	ko00920,ko01100,ko01120,map00920,map01100,map01120	M00176	R02021	RC00007,RC02862	ko00000,ko00001,ko00002,ko01000				1TSMI@1239,24A18@186801,COG0175@1,COG0175@2	EH	Phosphoadenosine phosphosulfate reductase
ctg10710_00010	ctg10710	1232452.BAIB02000007_gene1640			1.8.4.10,1.8.4.8	ko:K00390	ko00920,ko01100,ko01120,map00920,map01100,map01120	M00176	R02021	RC00007,RC02862	ko00000,ko00001,ko00002,ko01000				1TSMI@1239,24A18@186801,COG0175@1,COG0175@2	EH	Phosphoadenosine phosphosulfate reductase
ctg10763_00001	ctg10763	1168478.I6R9L9_9CAUD													4QCHV@10239,4QMEA@10699,4QQEZ@28883,4QUW9@35237	S	Virulence-associated protein E
ctg10763_00002	ctg10763	1327974.S0A0U7_9CAUD													4QCHV@10239,4QMEA@10699,4QQEZ@28883,4QUW9@35237	S	Virulence-associated protein E
ctg10763_00003	ctg10763	1327974.S0A0U7_9CAUD													4QCHV@10239,4QMEA@10699,4QQEZ@28883,4QUW9@35237	S	Virulence-associated protein E
ctg10763_00004	ctg10763	1327974.S0A0U7_9CAUD													4QCHV@10239,4QMEA@10699,4QQEZ@28883,4QUW9@35237	S	Virulence-associated protein E
ctg10766_00015	ctg10766	537970.HCAN_0260	nadE	GO:0003674,GO:0003824,GO:0005575,GO:0005622,GO:0005623,GO:0005737,GO:0006139,GO:0006725,GO:0006732,GO:0006733,GO:0006753,GO:0006793,GO:0006796,GO:0006807,GO:0008150,GO:0008152,GO:0008795,GO:0009058,GO:0009108,GO:0009117,GO:0009165,GO:0009435,GO:0009987,GO:0016874,GO:0016879,GO:0016880,GO:0018130,GO:0019359,GO:0019362,GO:0019363,GO:0019438,GO:0019637,GO:0019674,GO:0034641,GO:0034654,GO:0044237,GO:…	6.3.1.5	ko:K01916	ko00760,ko01100,map00760,map01100	M00115	R00189	RC00100	ko00000,ko00001,ko00002,ko01000				1MU9U@1224,2YNG2@29547,42N86@68525,COG0171@1,COG0171@2	F	Catalyzes the ATP-dependent amidation of deamido-NAD to form NAD. Uses ammonia as a nitrogen source
ctg10784_00013	ctg10784	1449338.JQLU01000005_gene1312	nadD		2.7.1.22,2.7.7.1,2.7.7.18,3.6.1.55	ko:K00969,ko:K03574,ko:K06211	ko00760,ko01100,map00760,map01100	M00115	R00137,R02324,R03005	RC00002,RC00017	ko00000,ko00001,ko00002,ko01000,ko03000,ko03400			iIT341.HP1337	1TQ29@1239,4HBZT@91061,COG1057@1,COG1057@2,COG3172@1,COG3172@2	H	adenylyltransferase
ctg10795_00023	ctg10795	536233.CLO_1092	dcm		2.1.1.37	ko:K00558	ko00270,ko01100,ko05206,map00270,map01100,map05206	M00035	R04858	RC00003,RC00332	ko00000,ko00001,ko00002,ko01000,ko02048,ko03032,ko03036				1TS3G@1239,249Q9@186801,36GET@31979,COG0270@1,COG0270@2	H	PFAM C-5 cytosine-specific DNA methylase
ctg10795_00024	ctg10795	1234409.C683_0899	dcm		2.1.1.37	ko:K00558	ko00270,ko01100,ko05206,map00270,map01100,map05206	M00035	R04858	RC00003,RC00332	ko00000,ko00001,ko00002,ko01000,ko02048,ko03032,ko03036				1TS3G@1239,4B6QJ@81852,4IPYS@91061,COG0270@1,COG0270@2	H	C-5 cytosine-specific DNA methylase
ctg10810_00009	ctg10810	879308.HMPREF9130_0427													1TQBQ@1239,2493M@186801,COG0175@1,COG0175@2	EH	sulfate reduction
ctg10823_00005	ctg10823	394503.Ccel_2944													1VUAP@1239,24ZPK@186801,2EZKT@1,33SRY@2,36RBE@31979	E	PFAM peptidase M15B and M15C DD-carboxypeptidase VanY endolysin
ctg10867_00002	ctg10867	927658.AJUM01000034_gene336			3.2.1.17	ko:K01185					ko00000,ko01000				2FYU8@200643,4NVJ5@976,COG3772@1,COG3772@2	G	lysozyme
ctg10903_00002	ctg10903	742767.HMPREF9456_03390													230XX@171551,2G11I@200643,4PNYM@976,COG0175@1,COG0175@2	EH	Phosphoadenosine phosphosulfate reductase family
ctg1092_00033	ctg1092	1035189.HMPREF9954_1077	metK		2.5.1.6	ko:K00789	ko00270,ko01100,ko01110,ko01230,map00270,map01100,map01110,map01230	M00034,M00035,M00368,M00609	R00177,R04771	RC00021,RC01211	ko00000,ko00001,ko00002,ko01000				1TPCV@1239,43F9P@68892,4HB33@91061,COG0192@1,COG0192@2	H	Catalyzes the formation of S-adenosylmethionine (AdoMet) from methionine and ATP. The overall synthetic reaction is composed of two sequential steps, AdoMet formation and the subsequent tripolyphosphate hydrolysis which occurs prior to release of AdoMet from the enzyme
ctg11047_00020	ctg11047	994573.T472_0204625	wecB		5.1.3.14	ko:K01791	ko00520,ko01100,ko05111,map00520,map01100,map05111	M00362	R00420	RC00290	ko00000,ko00001,ko00002,ko01000,ko01005				1TQZT@1239,247N7@186801,36EW4@31979,COG0381@1,COG0381@2	M	Belongs to the UDP-N-acetylglucosamine 2-epimerase family
ctg11077_00009	ctg11077	1123288.SOV_4c02470			1.8.4.10,1.8.4.8	ko:K00390	ko00920,ko01100,ko01120,map00920,map01100,map01120	M00176	R02021	RC00007,RC02862	ko00000,ko00001,ko00002,ko01000				1TSMI@1239,4H2P8@909932,COG0175@1,COG0175@2	EH	Phosphoadenosine phosphosulfate reductase family
ctg11093_00004	ctg11093	1414720.CBYM010000009_gene3322	pepA	GO:0001073,GO:0003674,GO:0003676,GO:0003677,GO:0003824,GO:0004177,GO:0005488,GO:0005515,GO:0005575,GO:0005622,GO:0005623,GO:0005737,GO:0005739,GO:0006139,GO:0006259,GO:0006276,GO:0006310,GO:0006351,GO:0006355,GO:0006508,GO:0006518,GO:0006725,GO:0006807,GO:0008150,GO:0008152,GO:0008233,GO:0008238,GO:0009056,GO:0009058,GO:0009059,GO:0009889,GO:0009987,GO:0010467,GO:0010468,GO:0010556,GO:0016070,GO:…	3.4.11.1,3.4.11.5	ko:K01255,ko:K01259	ko00330,ko00480,ko01100,map00330,map00480,map01100		R00135,R00899,R04951	RC00096,RC00141	ko00000,ko00001,ko01000,ko01002				1TPJZ@1239,248KF@186801,36F3M@31979,COG0260@1,COG0260@2	E	Presumably involved in the processing and regular turnover of intracellular proteins. Catalyzes the removal of unsubstituted N-terminal amino acids from various peptides
ctg11093_00005	ctg11093	865861.AZSU01000001_gene341	pepA	GO:0001073,GO:0003674,GO:0003676,GO:0003677,GO:0003824,GO:0004177,GO:0005488,GO:0005515,GO:0005575,GO:0005622,GO:0005623,GO:0005737,GO:0005739,GO:0006139,GO:0006259,GO:0006276,GO:0006310,GO:0006351,GO:0006355,GO:0006508,GO:0006518,GO:0006725,GO:0006807,GO:0008150,GO:0008152,GO:0008233,GO:0008238,GO:0009056,GO:0009058,GO:0009059,GO:0009889,GO:0009987,GO:0010467,GO:0010468,GO:0010556,GO:0016070,GO:…	3.4.11.1,3.4.11.5	ko:K01255,ko:K01259	ko00330,ko00480,ko01100,map00330,map00480,map01100		R00135,R00899,R04951	RC00096,RC00141	ko00000,ko00001,ko01000,ko01002				1TPJZ@1239,248KF@186801,36F3M@31979,COG0260@1,COG0260@2	E	Presumably involved in the processing and regular turnover of intracellular proteins. Catalyzes the removal of unsubstituted N-terminal amino acids from various peptides
ctg11114_00007	ctg11114	394503.Ccel_1572													1VUYF@1239,24QGT@186801,36SD9@31979,COG4128@1,COG4128@2	S	Zonular occludens toxin (Zot)
ctg1112_00009	ctg1112	1341157.RF007C_03290			2.1.1.37	ko:K00558,ko:K17398	ko00270,ko01100,ko05206,map00270,map01100,map05206	M00035	R04858	RC00003,RC00332	ko00000,ko00001,ko00002,ko01000,ko02048,ko03032,ko03036				1V3W2@1239,24HK1@186801,3WNCG@541000,COG0270@1,COG0270@2	L	C-5 cytosine-specific DNA methylase
ctg1115_00023	ctg1115	1235797.C816_01614			2.1.1.37	ko:K00558	ko00270,ko01100,ko05206,map00270,map01100,map05206	M00035	R04858	RC00003,RC00332	ko00000,ko00001,ko00002,ko01000,ko02048,ko03032,ko03036				1V3W2@1239,24HK1@186801,COG0270@1,COG0270@2	L	Belongs to the class I-like SAM-binding methyltransferase superfamily. C5-methyltransferase family
ctg1119_00014	ctg1119	642492.Clole_1843			2.1.1.37	ko:K00558,ko:K17398	ko00270,ko01100,ko05206,map00270,map01100,map05206	M00035	R04858	RC00003,RC00332	ko00000,ko00001,ko00002,ko01000,ko02048,ko03032,ko03036				1V3W2@1239,24HK1@186801,COG0270@1,COG0270@2	L	Belongs to the class I-like SAM-binding methyltransferase superfamily. C5-methyltransferase family
ctg112_00031	ctg112	1463825.JNXC01000019_gene6439				ko:K20276	ko02024,map02024				ko00000,ko00001				2HJAB@201174,4E5P6@85010,COG4733@1,COG4733@2	S	Right handed beta helix region
ctg1121_00031	ctg1121	592026.GCWU0000282_001327	virE												1TQNX@1239,2495S@186801,COG5545@1,COG5545@2	L	Virulence-associated protein E
ctg11225_00004	ctg11225	1139996.OMQ_00302	dkgA	GO:0005575,GO:0005618,GO:0005623,GO:0005886,GO:0008150,GO:0016020,GO:0030312,GO:0040007,GO:0044464,GO:0071944	1.1.1.346	ko:K06221			R08878	RC00089	ko00000,ko01000				1TPWT@1239,4B11D@81852,4HCQY@91061,COG0656@1,COG0656@2	S	Aldo/keto reductase family
ctg11232_00004	ctg11232	411460.RUMTOR_00433	dcm		2.1.1.37,2.1.1.72	ko:K00558,ko:K00571	ko00270,ko01100,ko05206,map00270,map01100,map05206	M00035	R04858	RC00003,RC00332	ko00000,ko00001,ko00002,ko01000,ko02048,ko03032,ko03036				1UVFS@1239,25M4K@186801,3Y1KJ@572511,COG0270@1,COG0270@2	L	C-5 cytosine-specific DNA methylase
ctg11232_00005	ctg11232	1188239.MOVI_4140	rlmI		2.1.1.113,2.1.1.191,2.1.1.37,2.1.1.72	ko:K00558,ko:K00571,ko:K00590,ko:K06969	ko00270,ko01100,ko05206,map00270,map01100,map05206	M00035	R04858	RC00003,RC00332	ko00000,ko00001,ko00002,ko01000,ko02048,ko03009,ko03032,ko03036				3WT0K@544448,COG0270@1,COG0270@2,COG0863@1,COG0863@2,COG1092@1,COG1092@2	H	Methyltransferase
ctg11232_00010	ctg11232	1234409.C683_0898	dcm		2.1.1.37	ko:K00558	ko00270,ko01100,ko05206,map00270,map01100,map05206	M00035	R04858	RC00003,RC00332	ko00000,ko00001,ko00002,ko01000,ko02048,ko03032,ko03036				1TS3G@1239,4B6EU@81852,4HC1I@91061,COG0270@1,COG0270@2	H	C-5 cytosine-specific DNA methylase
ctg11232_00011	ctg11232	1234409.C683_0899	dcm		2.1.1.37	ko:K00558	ko00270,ko01100,ko05206,map00270,map01100,map05206	M00035	R04858	RC00003,RC00332	ko00000,ko00001,ko00002,ko01000,ko02048,ko03032,ko03036				1TS3G@1239,4B6QJ@81852,4IPYS@91061,COG0270@1,COG0270@2	H	C-5 cytosine-specific DNA methylase
ctg1128_00064	ctg1128	1286171.EAL2_c05780	metK	GO:0003674,GO:0003824,GO:0004478,GO:0005575,GO:0005622,GO:0005623,GO:0005737,GO:0005829,GO:0016740,GO:0016765,GO:0044424,GO:0044444,GO:0044464	2.5.1.6	ko:K00789	ko00270,ko01100,ko01110,ko01230,map00270,map01100,map01110,map01230	M00034,M00035,M00368,M00609	R00177,R04771	RC00021,RC01211	ko00000,ko00001,ko00002,ko01000				1TQ0Q@1239,249X7@186801,25Y9A@186806,COG0192@1,COG0192@2	H	Catalyzes the formation of S-adenosylmethionine (AdoMet) from methionine and ATP. The overall synthetic reaction is composed of two sequential steps, AdoMet formation and the subsequent tripolyphosphate hydrolysis which occurs prior to release of AdoMet from the enzyme
ctg11287_00008	ctg11287	1234679.BN424_2162													1TSJF@1239,27HAS@186828,4HB1R@91061,COG1235@1,COG1235@2	S	R COG1235 Metal-dependent hydrolases of the beta-lactamase superfamily I
ctg11287_00015	ctg11287	1234679.BN424_2162													1TSJF@1239,27HAS@186828,4HB1R@91061,COG1235@1,COG1235@2	S	R COG1235 Metal-dependent hydrolases of the beta-lactamase superfamily I
ctg1129_00054	ctg1129	1273103.NM10_05321	queD		4.1.2.50,4.2.3.12	ko:K01737	ko00790,ko01100,map00790,map01100	M00842,M00843	R04286,R09959	RC01117,RC02846,RC02847	ko00000,ko00001,ko00002,ko01000,ko03016				1VAJX@1239,4H59B@909932,COG0720@1,COG0720@2	H	synthase
ctg1129_00055	ctg1129	351627.Csac_0105	queE		1.97.1.4,4.3.99.3	ko:K04068,ko:K10026	ko00790,ko01100,map00790,map01100		R04710,R10002	RC02989	ko00000,ko00001,ko01000,ko03016			iAF987.Gmet_1658	1TQ58@1239,2499R@186801,42H70@68295,COG0602@1,COG0602@2	H	Catalyzes the complex heterocyclic radical-mediated conversion of 6-carboxy-5,6,7,8-tetrahydropterin (CPH4) to 7- carboxy-7-deazaguanine (CDG), a step common to the biosynthetic pathways of all 7-deazapurine-containing compounds
ctg1129_00056	ctg1129	1401067.HMPREF0872_00915	folE	GO:0000166,GO:0001882,GO:0001883,GO:0003674,GO:0003824,GO:0003933,GO:0003934,GO:0005488,GO:0005525,GO:0005575,GO:0005622,GO:0005623,GO:0005737,GO:0005829,GO:0006066,GO:0006082,GO:0006139,GO:0006575,GO:0006725,GO:0006729,GO:0006732,GO:0006760,GO:0006807,GO:0008150,GO:0008152,GO:0008270,GO:0008616,GO:0009058,GO:0009108,GO:0009116,GO:0009119,GO:0009163,GO:0009987,GO:0016787,GO:0016810,GO:0016814,GO:…	2.7.6.3,3.5.4.16	ko:K00950,ko:K01495	ko00790,ko01100,map00790,map01100	M00126,M00841,M00842,M00843	R00428,R03503,R04639,R05046,R05048	RC00002,RC00017,RC00263,RC00294,RC00323,RC00945,RC01188	ko00000,ko00001,ko00002,ko01000			iNJ661.Rv3609c	1TRNM@1239,4H5J9@909932,COG0302@1,COG0302@2	F	GTP cyclohydrolase
ctg11295_00021	ctg11295	411470.RUMGNA_00019	folD	GO:0003674,GO:0003824,GO:0004477,GO:0004488,GO:0005575,GO:0005622,GO:0005623,GO:0005737,GO:0005829,GO:0006730,GO:0008150,GO:0008152,GO:0009987,GO:0016491,GO:0016645,GO:0016646,GO:0016787,GO:0016810,GO:0016814,GO:0019238,GO:0044237,GO:0044281,GO:0044424,GO:0044444,GO:0044464,GO:0055114	1.5.1.5,3.5.4.9	ko:K01491	ko00670,ko00720,ko01100,ko01120,ko01200,map00670,map00720,map01100,map01120,map01200	M00140,M00377	R01220,R01655	RC00202,RC00578	ko00000,ko00001,ko00002,ko01000				1TP1P@1239,248DB@186801,3XZ53@572511,COG0190@1,COG0190@2	H	Catalyzes the oxidation of 5,10- methylenetetrahydrofolate to 5,10-methenyltetrahydrofolate and then the hydrolysis of 5,10-methenyltetrahydrofolate to 10- formyltetrahydrofolate
ctg1131_00032	ctg1131	743722.Sph21_3019			2.8.1.7	ko:K04487	ko00730,ko01100,ko04122,map00730,map01100,map04122		R07460,R11528,R11529	RC01789,RC02313	ko00000,ko00001,ko01000,ko02048,ko03016,ko03029				1IQ14@117747,4NG58@976,COG1104@1,COG1104@2	E	Master enzyme that delivers sulfur to a number of partners involved in Fe-S cluster assembly, tRNA modification or cofactor biosynthesis. Catalyzes the removal of elemental sulfur atoms from cysteine to produce alanine. Functions as a sulfur delivery protein for Fe-S cluster synthesis onto IscU, an Fe-S scaffold assembly protein, as well as other S acceptor proteins
ctg1132_00012	ctg1132	237368.SCABRO_00436													COG1032@1,COG1032@2	C	radical SAM domain protein
ctg1133_00012	ctg1133	1499683.CCFF01000017_gene2594			2.1.1.37	ko:K00558	ko00270,ko01100,ko05206,map00270,map01100,map05206	M00035	R04858	RC00003,RC00332	ko00000,ko00001,ko00002,ko01000,ko02048,ko03032,ko03036				1TS3G@1239,249Q9@186801,36GET@31979,COG0270@1,COG0270@2	H	PFAM C-5 cytosine-specific DNA methylase
ctg1133_00013	ctg1133	1123309.AQYB01000006_gene1892			2.1.1.37	ko:K00558	ko00270,ko01100,ko05206,map00270,map01100,map05206	M00035	R04858	RC00003,RC00332	ko00000,ko00001,ko00002,ko01000,ko02048,ko03032,ko03036				1TS3G@1239,4IPYS@91061,COG0270@1,COG0270@2	L	C-5 cytosine-specific DNA methylase
ctg1133_00022	ctg1133	1294142.CINTURNW_1011													1TSJF@1239,249ZR@186801,36HFM@31979,COG1235@1,COG1235@2	S	Metallo-beta-lactamase superfamily
ctg1136_00035	ctg1136	1123009.AUID01000029_gene432	galE		5.1.3.2	ko:K01784	ko00052,ko00520,ko01100,map00052,map00520,map01100	M00361,M00362,M00632	R00291,R02984	RC00289	ko00000,ko00001,ko00002,ko01000				1TQ7N@1239,247M9@186801,268C4@186813,COG1087@1,COG1087@2	M	3-beta hydroxysteroid dehydrogenase/isomerase family
ctg1136_00036	ctg1136	1408417.JHYB01000002_gene637	galE		5.1.3.2	ko:K01784	ko00052,ko00520,ko01100,map00052,map00520,map01100	M00361,M00362,M00632	R00291,R02984	RC00289	ko00000,ko00001,ko00002,ko01000				3WT6G@544448,COG1087@1,COG1087@2	M	Belongs to the NAD(P)-dependent epimerase dehydratase family
ctg1137_00002	ctg1137	699218.HMPREF0889_0311	mazG												1VFER@1239,COG1694@1,COG1694@2	S	Mazg nucleotide pyrophosphohydrolase
ctg11382_00009	ctg11382	1235800.C819_02256			1.8.4.10,1.8.4.8	ko:K00390	ko00920,ko01100,ko01120,map00920,map01100,map01120	M00176	R02021	RC00007,RC02862	ko00000,ko00001,ko00002,ko01000				1TSEE@1239,24EZM@186801,27RZB@186928,COG0175@1,COG0175@2	EH	Phosphoadenosine phosphosulfate reductase family
ctg1139_00003	ctg1139	266762.HQ36_02050													2FRNJ@200643,4P18V@976,COG5545@1,COG5545@2	S	Virulence-associated protein E
ctg1139_00004	ctg1139	1151292.QEW_2466													1TQNX@1239,2495S@186801,25R73@186804,COG5545@1,COG5545@2	S	Virulence-associated protein E
ctg1139_00005	ctg1139	1262914.BN533_00796													1TQNX@1239,4H3CH@909932,COG5545@1,COG5545@2	S	Virulence-associated protein E
ctg1139_00014	ctg1139	97139.C824_04749	purL		1.17.4.1,2.1.1.37,6.3.5.3	ko:K00525,ko:K00558,ko:K01952	ko00230,ko00240,ko00270,ko01100,ko01110,ko01130,ko05206,map00230,map00240,map00270,map01100,map01110,map01130,map05206	M00035,M00048,M00053	R02017,R02018,R02019,R02024,R04463,R04858	RC00003,RC00010,RC00332,RC00613,RC01160	ko00000,ko00001,ko00002,ko01000,ko02048,ko03032,ko03036,ko03400				1TS3G@1239,249Q9@186801,36GET@31979,COG0270@1,COG0270@2,COG1372@1,COG1372@2	H	PFAM C-5 cytosine-specific DNA methylase
ctg1139_00020	ctg1139	1121019.AUMN01000001_gene786	asnB	GO:0000166,GO:0003674,GO:0003824,GO:0004066,GO:0004071,GO:0005488,GO:0005515,GO:0005524,GO:0005575,GO:0005622,GO:0005623,GO:0005737,GO:0005829,GO:0006082,GO:0006520,GO:0006528,GO:0006529,GO:0006541,GO:0006807,GO:0008144,GO:0008150,GO:0008152,GO:0008652,GO:0009056,GO:0009058,GO:0009063,GO:0009064,GO:0009066,GO:0009067,GO:0009987,GO:0016053,GO:0016054,GO:0016211,GO:0016597,GO:0016874,GO:0016879,GO:…	6.3.5.4	ko:K01953	ko00250,ko01100,ko01110,map00250,map01100,map01110		R00578	RC00010	ko00000,ko00001,ko01000,ko01002			iB21_1397.B21_00622,iECBD_1354.ECBD_2988,iECB_1328.ECB_00631,iECD_1391.ECD_00631,iEcHS_1320.EcHS_A0717,iEcolC_1368.EcolC_2982,iSF_1195.SF0619	1W93V@1268,2GJIM@201174,COG0367@1,COG0367@2	E	Asparagine synthase
ctg11391_00004	ctg11391	1123008.KB905699_gene1911	buk	GO:0003674,GO:0003824,GO:0005575,GO:0005622,GO:0005623,GO:0005737,GO:0006793,GO:0006796,GO:0008150,GO:0008152,GO:0009987,GO:0016301,GO:0016310,GO:0016740,GO:0016772,GO:0016774,GO:0044237,GO:0044424,GO:0044464,GO:0047761	2.7.2.7	ko:K00929	ko00650,ko01100,map00650,map01100		R01688	RC00002,RC00043	ko00000,ko00001,ko01000				22XF4@171551,2FMMN@200643,4NJBW@976,COG3426@1,COG3426@2	H	Belongs to the acetokinase family
ctg114_00051	ctg114	1144313.PMI10_00501													1I7IQ@117743,4NDVI@976,COG1235@1,COG1235@2	S	Metallo-beta-lactamase superfamily
ctg114_00052	ctg114	1235788.C802_00050													2FSEU@200643,4AQT2@815,4NDVI@976,COG1235@1,COG1235@2	S	Metallo-beta-lactamase superfamily
ctg11425_00008	ctg11425	1121871.AUAT01000002_gene1371	dcm		2.1.1.37	ko:K00558	ko00270,ko01100,ko05206,map00270,map01100,map05206	M00035	R04858	RC00003,RC00332	ko00000,ko00001,ko00002,ko01000,ko02048,ko03032,ko03036				1TS3G@1239,4IQ0X@91061,COG0270@1,COG0270@2	H	C-5 cytosine-specific DNA methylase
ctg1143_00007	ctg1143	268407.PWYN_23705													1TSJF@1239,26V7S@186822,4HB1R@91061,COG1235@1,COG1235@2	S	Metallo-beta-lactamase superfamily
ctg1143_00022	ctg1143	1035184.HMPREF1042_1352	metK		2.5.1.6	ko:K00789	ko00270,ko01100,ko01110,ko01230,map00270,map01100,map01110,map01230	M00034,M00035,M00368,M00609	R00177,R04771	RC00021,RC01211	ko00000,ko00001,ko00002,ko01000				1TT9U@1239,COG0192@1,COG0192@2	H	S-adenosylmethionine synthetase, N-terminal domain
ctg1143_00023	ctg1143	658659.HMPREF0983_01697	dcm		2.1.1.37	ko:K00558	ko00270,ko01100,ko05206,map00270,map01100,map05206	M00035	R04858	RC00003,RC00332	ko00000,ko00001,ko00002,ko01000,ko02048,ko03032,ko03036				1TS3G@1239,3VPMD@526524,COG0270@1,COG0270@2	L	C-5 cytosine-specific DNA methylase
ctg1146_00058	ctg1146	1094980.Mpsy_1819	folD	GO:0003674,GO:0003824,GO:0004477,GO:0004488,GO:0005575,GO:0005622,GO:0005623,GO:0005737,GO:0005829,GO:0006730,GO:0008150,GO:0008152,GO:0009987,GO:0016491,GO:0016645,GO:0016646,GO:0016787,GO:0016810,GO:0016814,GO:0019238,GO:0044237,GO:0044281,GO:0044424,GO:0044444,GO:0044464,GO:0055114	1.5.1.5,3.5.4.9	ko:K01491	ko00670,ko00720,ko01100,ko01120,ko01200,map00670,map00720,map01100,map01120,map01200	M00140,M00377	R01220,R01655	RC00202,RC00578	ko00000,ko00001,ko00002,ko01000				2N9EP@224756,2XTE0@28890,COG2759@1,arCOG04538@2157	F	Catalyzes the oxidation of 5,10- methylenetetrahydrofolate to 5,10-methenyltetrahydrofolate and then the hydrolysis of 5,10-methenyltetrahydrofolate to 10- formyltetrahydrofolate
ctg1151_00004	ctg1151	858215.Thexy_1802	wecB		3.2.1.184,5.1.3.14	ko:K01791,ko:K18429	ko00520,ko01100,ko05111,map00520,map01100,map05111	M00362	R00420,R10187	RC00005,RC00288,RC00290	ko00000,ko00001,ko00002,ko01000,ko01005				1TQZT@1239,247N7@186801,42HP4@68295,COG0381@1,COG0381@2	M	Belongs to the UDP-N-acetylglucosamine 2-epimerase family
ctg1151_00006	ctg1151	1121874.KB892377_gene1264	capD		4.2.1.115,5.1.3.2	ko:K15894,ko:K17716	ko00052,ko00520,ko01100,map00052,map00520,map01100	M00362	R00291,R09697	RC00289,RC02609	ko00000,ko00001,ko00002,ko01000				1TPTC@1239,3VQ3B@526524,COG1086@1,COG1086@2	M	Psort location Cytoplasmic, score 8.87
ctg1151_00018	ctg1151	1121024.AUCD01000011_gene72	wbpP		5.1.3.2,5.1.3.7	ko:K01784,ko:K02473	ko00052,ko00520,ko01100,map00052,map00520,map01100	M00361,M00362,M00632	R00291,R00418,R02984	RC00289	ko00000,ko00001,ko00002,ko01000				1V34Y@1239,27HI9@186828,4HCJE@91061,COG0451@1,COG0451@2	M	GDP-mannose 4,6 dehydratase
ctg1151_00019	ctg1151	1121024.AUCD01000011_gene72	wbpP		5.1.3.2,5.1.3.7	ko:K01784,ko:K02473	ko00052,ko00520,ko01100,map00052,map00520,map01100	M00361,M00362,M00632	R00291,R00418,R02984	RC00289	ko00000,ko00001,ko00002,ko01000				1V34Y@1239,27HI9@186828,4HCJE@91061,COG0451@1,COG0451@2	M	GDP-mannose 4,6 dehydratase
ctg1151_00020	ctg1151	1121024.AUCD01000011_gene71	capL			ko:K02474	ko00520,map00520		R06894	RC00291	ko00000,ko00001,ko01000,ko01005				1TPXY@1239,27GB3@186828,4HAFY@91061,COG0677@1,COG0677@2	M	UDP binding domain
ctg1151_00021	ctg1151	469596.HMPREF9488_01382	capL			ko:K02474	ko00520,map00520		R06894	RC00291	ko00000,ko00001,ko01000,ko01005				1TPXY@1239,3VRIM@526524,COG0677@1,COG0677@2	M	UDP binding domain
ctg1151_00036	ctg1151	2423.NA23_0204450													COG0438@1,COG0438@2	M	transferase activity, transferring glycosyl groups
ctg1151_00055	ctg1151	994573.T472_0204625	wecB		5.1.3.14	ko:K01791	ko00520,ko01100,ko05111,map00520,map01100,map05111	M00362	R00420	RC00290	ko00000,ko00001,ko00002,ko01000,ko01005				1TQZT@1239,247N7@186801,36EW4@31979,COG0381@1,COG0381@2	M	Belongs to the UDP-N-acetylglucosamine 2-epimerase family
ctg1152_00031	ctg1152	568816.Acin_1351	dcm		2.1.1.37	ko:K00558	ko00270,ko01100,ko05206,map00270,map01100,map05206	M00035	R04858	RC00003,RC00332	ko00000,ko00001,ko00002,ko01000,ko02048,ko03032,ko03036				1TR36@1239,4H33I@909932,COG0270@1,COG0270@2	H	Belongs to the class I-like SAM-binding methyltransferase superfamily. C5-methyltransferase family
ctg1153_00002	ctg1153	1392498.JQLH01000001_gene2166	nadV		2.4.2.12	ko:K03462	ko00760,ko01100,ko04621,map00760,map01100,map04621		R01271	RC00033	ko00000,ko00001,ko01000				1HZEQ@117743,4NGVU@976,COG1488@1,COG1488@2	H	nicotinate phosphoribosyltransferase
ctg1153_00027	ctg1153	1122947.FR7_2498			2.1.1.37	ko:K00558,ko:K17398	ko00270,ko01100,ko05206,map00270,map01100,map05206	M00035	R04858	RC00003,RC00332	ko00000,ko00001,ko00002,ko01000,ko02048,ko03032,ko03036				1TS3G@1239,4H4NQ@909932,COG0270@1,COG0270@2	H	Cytosine-specific methyltransferase
ctg1153_00028	ctg1153	1122947.FR7_2498			2.1.1.37	ko:K00558,ko:K17398	ko00270,ko01100,ko05206,map00270,map01100,map05206	M00035	R04858	RC00003,RC00332	ko00000,ko00001,ko00002,ko01000,ko02048,ko03032,ko03036				1TS3G@1239,4H4NQ@909932,COG0270@1,COG0270@2	H	Cytosine-specific methyltransferase
ctg1157_00024	ctg1157	1244083.CSUNSWCD_2448	dcm		2.1.1.37	ko:K00558	ko00270,ko01100,ko05206,map00270,map01100,map05206	M00035	R04858	RC00003,RC00332	ko00000,ko00001,ko00002,ko01000,ko02048,ko03032,ko03036				1MV9H@1224,2YTRC@29547,42UB3@68525,COG0270@1,COG0270@2	H	COG0270 Site-specific DNA methylase
ctg116_00062	ctg116	661367.LLO_3280	purN		2.1.2.2,6.3.2.6,6.3.4.13	ko:K11175,ko:K13713	ko00230,ko00670,ko01100,ko01110,ko01130,map00230,map00670,map01100,map01110,map01130	M00048	R04144,R04325,R04326,R04591	RC00026,RC00064,RC00090,RC00162,RC00166,RC00197,RC01128	ko00000,ko00001,ko00002,ko01000			iHN637.CLJU_RS04225	1JEBF@118969,1MWN1@1224,1RMHS@1236,COG0299@1,COG0299@2	F	Catalyzes the transfer of a formyl group from 10- formyltetrahydrofolate to 5-phospho-ribosyl-glycinamide (GAR), producing 5-phospho-ribosyl-N-formylglycinamide (FGAR) and tetrahydrofolate
ctg1161_00010	ctg1161	585.DR95_340			2.1.1.37	ko:K00558,ko:K17398	ko00270,ko01100,ko05206,map00270,map01100,map05206	M00035	R04858	RC00003,RC00332	ko00000,ko00001,ko00002,ko01000,ko02048,ko03032,ko03036				COG0270@1,COG0270@2	L	DNA (cytosine-5-)-methyltransferase activity
ctg1161_00011	ctg1161	1384065.JAGS01000001_gene3108			2.1.1.37	ko:K00558,ko:K17398	ko00270,ko01100,ko05206,map00270,map01100,map05206	M00035	R04858	RC00003,RC00332	ko00000,ko00001,ko00002,ko01000,ko02048,ko03032,ko03036				1V3W2@1239,24HK1@186801,3WNCG@541000,COG0270@1,COG0270@2	L	C-5 cytosine-specific DNA methylase
ctg1162_00013	ctg1162	596153.Alide_1277			3.2.1.17	ko:K01185					ko00000,ko01000				1MZJD@1224,2VRAF@28216,COG3772@1,COG3772@2	G	lysozyme
ctg1164_00029	ctg1164	903814.ELI_3131													1TQBQ@1239,2493M@186801,COG0175@1,COG0175@2	EH	sulfate reduction
ctg1167_00026	ctg1167	1216932.CM240_0612	metK		2.5.1.6	ko:K00789	ko00270,ko01100,ko01110,ko01230,map00270,map01100,map01110,map01230	M00034,M00035,M00368,M00609	R00177,R04771	RC00021,RC01211	ko00000,ko00001,ko00002,ko01000				1TT9U@1239,24D9Z@186801,36G73@31979,COG0192@1,COG0192@2	H	S-adenosylmethionine synthetase, N-terminal domain
ctg117_00074	ctg117	1048834.TC41_1578	yojN			ko:K04748			R00294	RC02794	ko00000	3.D.4.10			1TQJA@1239,4HBG4@91061,COG0714@1,COG0714@2	S	COG0714 MoxR-like ATPases
ctg117_00075	ctg117	744985.HIMB59_00009010	cobT		3.4.17.14,6.6.1.2	ko:K07114,ko:K07260,ko:K09883	ko00550,ko00860,ko01100,ko01502,ko02020,map00550,map00860,map01100,map01502,map02020	M00651	R05227	RC02000	ko00000,ko00001,ko00002,ko01000,ko01002,ko01011,ko01504,ko02000	1.A.13.2.2,1.A.13.2.3			1MX11@1224,2TS4N@28211,4BPRN@82117,COG4547@1,COG4547@2	H	Cobalamin biosynthesis protein CobT
ctg1183_00046	ctg1183	320836.Q4ZD27_9CAUD													4QCHV@10239,4QMEA@10699,4QQEZ@28883,4QUW9@35237	S	Virulence-associated protein E
ctg1186_00034	ctg1186	1227266.HMPREF1551_00560													1EQ8C@1016,1IEI0@117743,4PE3B@976,COG1235@1,COG1235@2	S	Beta-lactamase superfamily domain
ctg1190_00050	ctg1190	931626.Awo_c35200	ydiP		2.1.1.37	ko:K00558	ko00270,ko01100,ko05206,map00270,map01100,map05206	M00035	R04858	RC00003,RC00332	ko00000,ko00001,ko00002,ko01000,ko02048,ko03032,ko03036				1TPNE@1239,24B1A@186801,25WDZ@186806,COG0270@1,COG0270@2	H	C-5 cytosine-specific DNA methylase
ctg1199_00003	ctg1199	411468.CLOSCI_00575			2.1.1.37	ko:K00558,ko:K17398	ko00270,ko01100,ko05206,map00270,map01100,map05206	M00035	R04858	RC00003,RC00332	ko00000,ko00001,ko00002,ko01000,ko02048,ko03032,ko03036				1V3W2@1239,22348@1506553,24HK1@186801,COG0270@1,COG0270@2	L	C-5 cytosine-specific DNA methylase
ctg1199_00004	ctg1199	411468.CLOSCI_00575			2.1.1.37	ko:K00558,ko:K17398	ko00270,ko01100,ko05206,map00270,map01100,map05206	M00035	R04858	RC00003,RC00332	ko00000,ko00001,ko00002,ko01000,ko02048,ko03032,ko03036				1V3W2@1239,22348@1506553,24HK1@186801,COG0270@1,COG0270@2	L	C-5 cytosine-specific DNA methylase
ctg1206_00021	ctg1206	755731.Clo1100_1151													COG1694@1,COG1694@2	FG	Mazg nucleotide pyrophosphohydrolase
ctg12071_00007	ctg12071	1327983.S0A158_9CAUD													4QAIJ@10239,4QPXI@28883,4QVZ9@35237	S	C-5 cytosine-specific DNA methylase
ctg12084_00004	ctg12084	1384065.JAGS01000001_gene3108			2.1.1.37	ko:K00558,ko:K17398	ko00270,ko01100,ko05206,map00270,map01100,map05206	M00035	R04858	RC00003,RC00332	ko00000,ko00001,ko00002,ko01000,ko02048,ko03032,ko03036				1V3W2@1239,24HK1@186801,3WNCG@541000,COG0270@1,COG0270@2	L	C-5 cytosine-specific DNA methylase
ctg1211_00025	ctg1211	879308.HMPREF9130_0427													1TQBQ@1239,2493M@186801,COG0175@1,COG0175@2	EH	sulfate reduction
ctg1211_00032	ctg1211	948870.I7HPE7_9CAUD													4QAIJ@10239,4QPXI@28883,4QVZ9@35237	S	C-5 cytosine-specific DNA methylase
ctg12120_00007	ctg12120	1469948.JPNB01000001_gene1250													1VUYF@1239,24QGT@186801,36SD9@31979,COG4128@1,COG4128@2	S	Zonular occludens toxin (Zot)
ctg12195_00001	ctg12195	1469948.JPNB01000001_gene1250													1VUYF@1239,24QGT@186801,36SD9@31979,COG4128@1,COG4128@2	S	Zonular occludens toxin (Zot)
ctg12245_00012	ctg12245	387093.SUN_1452	metK	GO:0003674,GO:0003824,GO:0004478,GO:0005575,GO:0005622,GO:0005623,GO:0005737,GO:0005829,GO:0016740,GO:0016765,GO:0044424,GO:0044444,GO:0044464	2.5.1.6	ko:K00789	ko00270,ko01100,ko01110,ko01230,map00270,map01100,map01110,map01230	M00034,M00035,M00368,M00609	R00177,R04771	RC00021,RC01211	ko00000,ko00001,ko00002,ko01000				1MUFQ@1224,2YMJU@29547,42MFM@68525,COG0192@1,COG0192@2	H	Catalyzes the formation of S-adenosylmethionine (AdoMet) from methionine and ATP. The overall synthetic reaction is composed of two sequential steps, AdoMet formation and the subsequent tripolyphosphate hydrolysis which occurs prior to release of AdoMet from the enzyme
ctg12245_00015	ctg12245	1211813.CAPH01000015_gene734	metK		2.5.1.6	ko:K00789	ko00270,ko01100,ko01110,ko01230,map00270,map01100,map01110,map01230	M00034,M00035,M00368,M00609	R00177,R04771	RC00021,RC01211	ko00000,ko00001,ko00002,ko01000				COG0192@1,COG0192@2	H	methionine adenosyltransferase activity
ctg12245_00018	ctg12245	1211813.CAPH01000015_gene734	metK		2.5.1.6	ko:K00789	ko00270,ko01100,ko01110,ko01230,map00270,map01100,map01110,map01230	M00034,M00035,M00368,M00609	R00177,R04771	RC00021,RC01211	ko00000,ko00001,ko00002,ko01000				COG0192@1,COG0192@2	H	methionine adenosyltransferase activity
ctg1225_00027	ctg1225	948870.I7HPE7_9CAUD													4QAIJ@10239,4QPXI@28883,4QVZ9@35237	S	C-5 cytosine-specific DNA methylase
ctg1225_00045	ctg1225	522373.Smlt1061				ko:K06919					ko00000				1MVGK@1224,1SAWT@1236,1XBW3@135614,COG4643@1,COG4643@2,COG5545@1,COG5545@2	S	Virulence-associated protein E
ctg1225_00046	ctg1225	216591.BCAM1877													1MVGK@1224,2VP8K@28216,COG5545@1,COG5545@2	D	virulence-associated E family protein
ctg12290_00001	ctg12290	1178540.BA70_16435													COG0175@1,COG0175@2	EH	sulfate reduction
ctg12290_00011	ctg12290	1178540.BA70_16435													COG0175@1,COG0175@2	EH	sulfate reduction
ctg1230_00005	ctg1230	665956.HMPREF1032_02671			2.1.1.37	ko:K00558	ko00270,ko01100,ko05206,map00270,map01100,map05206	M00035	R04858	RC00003,RC00332	ko00000,ko00001,ko00002,ko01000,ko02048,ko03032,ko03036				1TR36@1239,249XY@186801,3WNWW@541000,COG0270@1,COG0270@2	H	Belongs to the class I-like SAM-binding methyltransferase superfamily. C5-methyltransferase family
ctg1240_00012	ctg1240	1358423.N180_14765	nadK	GO:0000166,GO:0003674,GO:0003824,GO:0003951,GO:0005488,GO:0005524,GO:0005575,GO:0005622,GO:0005623,GO:0005737,GO:0005829,GO:0006139,GO:0006725,GO:0006732,GO:0006733,GO:0006739,GO:0006741,GO:0006753,GO:0006766,GO:0006767,GO:0006769,GO:0006793,GO:0006796,GO:0006807,GO:0008144,GO:0008150,GO:0008152,GO:0008976,GO:0009058,GO:0009108,GO:0009117,GO:0009165,GO:0009820,GO:0009987,GO:0016301,GO:0016310,GO:…	2.7.1.23	ko:K00858	ko00760,ko01100,map00760,map01100		R00104	RC00002,RC00078	ko00000,ko00001,ko01000			iEcSMS35_1347.EcSMS35_2767,iHN637.CLJU_RS05480,iLJ478.TM1733,iSB619.SA_RS04895	1IPBF@117747,4NFG5@976,COG0061@1,COG0061@2	G	Involved in the regulation of the intracellular balance of NAD and NADP, and is a key enzyme in the biosynthesis of NADP. Catalyzes specifically the phosphorylation on 2'-hydroxyl of the adenosine moiety of NAD to yield NADP
ctg1240_00014	ctg1240	1239962.C943_02278	dxr	GO:0000166,GO:0000287,GO:0003674,GO:0003824,GO:0005488,GO:0005515,GO:0006081,GO:0006082,GO:0006090,GO:0006629,GO:0006644,GO:0006720,GO:0006721,GO:0006793,GO:0006796,GO:0008150,GO:0008152,GO:0008299,GO:0008610,GO:0008654,GO:0009058,GO:0009240,GO:0009987,GO:0016114,GO:0016491,GO:0016614,GO:0016616,GO:0019288,GO:0019637,GO:0019682,GO:0019752,GO:0030145,GO:0030604,GO:0032787,GO:0036094,GO:0042802,GO:…	1.1.1.267	ko:K00099	ko00900,ko01100,ko01110,ko01130,map00900,map01100,map01110,map01130	M00096	R05688	RC01452	ko00000,ko00001,ko00002,ko01000			iAPECO1_1312.APECO1_1814,iECOK1_1307.ECOK1_0174,iECS88_1305.ECS88_0183,iHN637.CLJU_RS06420,iNJ661.Rv2870c,iUMN146_1321.UM146_23670,iUTI89_1310.UTI89_C0188	47K0A@768503,4NG0S@976,COG0743@1,COG0743@2	I	Catalyzes the NADP-dependent rearrangement and reduction of 1-deoxy-D-xylulose-5-phosphate (DXP) to 2-C-methyl-D-erythritol 4-phosphate (MEP)
ctg1240_00015	ctg1240	641524.ADICYQ_4284	dxr	GO:0000166,GO:0000287,GO:0003674,GO:0003824,GO:0005488,GO:0005515,GO:0006081,GO:0006082,GO:0006090,GO:0006629,GO:0006644,GO:0006720,GO:0006721,GO:0006793,GO:0006796,GO:0008150,GO:0008152,GO:0008299,GO:0008610,GO:0008654,GO:0009058,GO:0009240,GO:0009987,GO:0016114,GO:0016491,GO:0016614,GO:0016616,GO:0019288,GO:0019637,GO:0019682,GO:0019752,GO:0030145,GO:0030604,GO:0032787,GO:0036094,GO:0042802,GO:…	1.1.1.267	ko:K00099	ko00900,ko01100,ko01110,ko01130,map00900,map01100,map01110,map01130	M00096	R05688	RC01452	ko00000,ko00001,ko00002,ko01000			iAPECO1_1312.APECO1_1814,iECOK1_1307.ECOK1_0174,iECS88_1305.ECS88_0183,iHN637.CLJU_RS06420,iNJ661.Rv2870c,iUMN146_1321.UM146_23670,iUTI89_1310.UTI89_C0188	47K0A@768503,4NG0S@976,COG0743@1,COG0743@2	I	Catalyzes the NADP-dependent rearrangement and reduction of 1-deoxy-D-xylulose-5-phosphate (DXP) to 2-C-methyl-D-erythritol 4-phosphate (MEP)
ctg1240_00017	ctg1240	272559.BF9343_1821	ugd		1.1.1.22	ko:K00012	ko00040,ko00053,ko00520,ko01100,map00040,map00053,map00520,map01100	M00014,M00129,M00361,M00362	R00286	RC00291	ko00000,ko00001,ko00002,ko01000				2FMZ9@200643,4AM97@815,4NE00@976,COG1004@1,COG1004@2	C	Belongs to the UDP-glucose GDP-mannose dehydrogenase family
ctg1240_00018	ctg1240	1349822.NSB1T_04300	ugd		1.1.1.22	ko:K00012	ko00040,ko00053,ko00520,ko01100,map00040,map00053,map00520,map01100	M00014,M00129,M00361,M00362	R00286	RC00291	ko00000,ko00001,ko00002,ko01000				22WMK@171551,2FMZ9@200643,4NE00@976,COG1004@1,COG1004@2	M	Belongs to the UDP-glucose GDP-mannose dehydrogenase family
ctg1240_00019	ctg1240	620914.JH621285_gene1567	rfbD		1.1.1.133	ko:K00067	ko00521,ko00523,ko01130,map00521,map00523,map01130	M00793	R02777	RC00182	ko00000,ko00001,ko00002,ko01000				1HXB2@117743,2YHB6@290174,4NE3K@976,COG1091@1,COG1091@2	M	Male sterility protein
ctg12422_00006	ctg12422	1121100.JCM6294_1066													2FSEU@200643,4AQT2@815,4NDVI@976,COG1235@1,COG1235@2	S	Metallo-beta-lactamase superfamily
ctg12433_00015	ctg12433	1286171.EAL2_808p04130	metK	GO:0003674,GO:0003824,GO:0004478,GO:0005575,GO:0005622,GO:0005623,GO:0005737,GO:0005829,GO:0016740,GO:0016765,GO:0044424,GO:0044444,GO:0044464	2.5.1.6	ko:K00789	ko00270,ko01100,ko01110,ko01230,map00270,map01100,map01110,map01230	M00034,M00035,M00368,M00609	R00177,R04771	RC00021,RC01211	ko00000,ko00001,ko00002,ko01000				1TPCV@1239,248QF@186801,25V3W@186806,COG0192@1,COG0192@2	H	Catalyzes the formation of S-adenosylmethionine (AdoMet) from methionine and ATP. The overall synthetic reaction is composed of two sequential steps, AdoMet formation and the subsequent tripolyphosphate hydrolysis which occurs prior to release of AdoMet from the enzyme
ctg12452_00013	ctg12452	1408417.JHYB01000005_gene72	nrnA	GO:0008150,GO:0040007	3.1.13.3,3.1.3.7	ko:K06881	ko00920,ko01100,ko01120,map00920,map01100,map01120		R00188,R00508	RC00078	ko00000,ko00001,ko01000,ko03400				3WSVY@544448,COG0618@1,COG0618@2	S	DHH family
ctg1248_00036	ctg1248	665956.HMPREF1032_03101													1W5X8@1239,256CC@186801,COG1235@1,COG1235@2	S	May be involved in the transport of PQQ or its precursor to the periplasm
ctg1252_00019	ctg1252	650150.ERH_0996	folA		1.5.1.3,1.5.1.47,2.1.1.45	ko:K00287,ko:K00560,ko:K05896,ko:K17364	ko00240,ko00670,ko00790,ko01100,ko01523,map00240,map00670,map00790,map01100,map01523	M00053,M00126,M00840	R00936,R00937,R00939,R00940,R02101,R02235,R02236,R03388,R11765	RC00109,RC00110,RC00158,RC00219,RC00332,RC01584	ko00000,ko00001,ko00002,ko01000,ko03036				1VB80@1239,3VQFZ@526524,COG0262@1,COG0262@2	H	Key enzyme in folate metabolism. Catalyzes an essential reaction for de novo glycine and purine synthesis, and for DNA precursor synthesis
ctg1252_00026	ctg1252	339860.Msp_0223	glf		5.4.99.9	ko:K01854	ko00052,ko00520,map00052,map00520		R00505,R09009	RC00317,RC02396	ko00000,ko00001,ko01000				23PHE@183925,2XWMQ@28890,COG0562@1,arCOG01525@2157	M	UDP-galactopyranose mutase
ctg1252_00027	ctg1252	1163671.JAGI01000002_gene3153	glf	GO:0003674,GO:0003824,GO:0005575,GO:0005618,GO:0005623,GO:0005886,GO:0008150,GO:0008767,GO:0009273,GO:0009987,GO:0016020,GO:0016853,GO:0016866,GO:0030312,GO:0042546,GO:0044085,GO:0044464,GO:0071554,GO:0071766,GO:0071840,GO:0071944	5.4.99.9	ko:K01854	ko00052,ko00520,map00052,map00520		R00505,R09009	RC00317,RC02396	ko00000,ko00001,ko01000			iNJ661.Rv3809c	1TQB9@1239,249BR@186801,36FTW@31979,COG0562@1,COG0562@2	M	UDP-galactopyranose mutase
ctg1252_00028	ctg1252	1095749.HMPREF1052_0576	glf	GO:0003674,GO:0003824,GO:0005575,GO:0005618,GO:0005623,GO:0005886,GO:0008150,GO:0008767,GO:0009273,GO:0009987,GO:0016020,GO:0016853,GO:0016866,GO:0030312,GO:0042546,GO:0044085,GO:0044464,GO:0071554,GO:0071766,GO:0071840,GO:0071944	5.4.99.9	ko:K01854	ko00052,ko00520,map00052,map00520		R00505,R09009	RC00317,RC02396	ko00000,ko00001,ko01000			iNJ661.Rv3809c	1MV4H@1224,1RPMY@1236,1Y7GS@135625,COG0562@1,COG0562@2	M	UDP-galactopyranose mutase
ctg12554_00006	ctg12554	1499683.CCFF01000017_gene2594			2.1.1.37	ko:K00558	ko00270,ko01100,ko05206,map00270,map01100,map05206	M00035	R04858	RC00003,RC00332	ko00000,ko00001,ko00002,ko01000,ko02048,ko03032,ko03036				1TS3G@1239,249Q9@186801,36GET@31979,COG0270@1,COG0270@2	H	PFAM C-5 cytosine-specific DNA methylase
ctg1257_00001	ctg1257	698758.AXY_20070	wbpV		5.1.3.2	ko:K01784	ko00052,ko00520,ko01100,map00052,map00520,map01100	M00361,M00362,M00632	R00291,R02984	RC00289	ko00000,ko00001,ko00002,ko01000				1V1S9@1239,4HDRB@91061,COG0451@1,COG0451@2	M	NAD-dependent epimerase
ctg1257_00004	ctg1257	1123009.AUID01000003_gene1859	capD		4.2.1.115,5.1.3.2	ko:K15894,ko:K17716	ko00052,ko00520,ko01100,map00052,map00520,map01100	M00362	R00291,R09697	RC00289,RC02609	ko00000,ko00001,ko00002,ko01000				1TPTC@1239,247YC@186801,268C5@186813,COG1086@1,COG1086@2	M	NmrA-like family
ctg1257_00005	ctg1257	1169144.KB910944_gene2373	capD		4.2.1.115,5.1.3.2	ko:K15894,ko:K17716	ko00052,ko00520,ko01100,map00052,map00520,map01100	M00362	R00291,R09697	RC00289,RC02609	ko00000,ko00001,ko00002,ko01000				1TPTC@1239,1ZRMU@1386,4IQQV@91061,COG1086@1,COG1086@2	M	GDP-mannose 4,6 dehydratase
ctg1257_00006	ctg1257	1410668.JNKC01000002_gene2058	capD		4.2.1.115,5.1.3.2	ko:K15894,ko:K17716	ko00052,ko00520,ko01100,map00052,map00520,map01100	M00362	R00291,R09697	RC00289,RC02609	ko00000,ko00001,ko00002,ko01000				1TPTC@1239,247YC@186801,36VQ0@31979,COG1086@1,COG1086@2	M	biosynthesis protein
ctg1257_00009	ctg1257	1273538.G159_16260	wecB		5.1.3.14	ko:K01791	ko00520,ko01100,ko05111,map00520,map01100,map05111	M00362	R00420	RC00290	ko00000,ko00001,ko00002,ko01000,ko01005				1TQZT@1239,26FDD@186818,4HBQ7@91061,COG0381@1,COG0381@2	M	UDP-N-acetylglucosamine 2-epimerase
ctg1263_00004	ctg1263	1121861.KB899944_gene3885	kdsD		5.3.1.13	ko:K03281,ko:K06041	ko00540,ko01100,map00540,map01100	M00063	R01530	RC00541	ko00000,ko00001,ko00002,ko01000,ko01005	2.A.49		iAF987.Gmet_1278	1MUXD@1224,2JPK0@204441,2TU5X@28211,COG0517@1,COG0517@2,COG0794@1,COG0794@2	M	Belongs to the SIS family. GutQ KpsF subfamily
ctg1263_00043	ctg1263	1111732.AZOD01000005_gene826	tkt	GO:0000302,GO:0003674,GO:0003824,GO:0004802,GO:0005488,GO:0005575,GO:0005622,GO:0005623,GO:0005737,GO:0005829,GO:0006081,GO:0006098,GO:0006139,GO:0006355,GO:0006725,GO:0006732,GO:0006733,GO:0006739,GO:0006753,GO:0006793,GO:0006796,GO:0006807,GO:0006950,GO:0006979,GO:0008150,GO:0008152,GO:0009052,GO:0009117,GO:0009635,GO:0009636,GO:0009719,GO:0009889,GO:0009891,GO:0009893,GO:0009987,GO:0010033,GO:…	2.2.1.1	ko:K00615	ko00030,ko00710,ko01051,ko01100,ko01110,ko01120,ko01130,ko01200,ko01230,map00030,map00710,map01051,map01100,map01110,map01120,map01130,map01200,map01230	M00004,M00007,M00165,M00167	R01067,R01641,R01830,R06590	RC00032,RC00226,RC00571,RC01560	ko00000,ko00001,ko00002,ko01000			iECABU_c1320.ECABU_c27750,iLF82_1304.LF82_2271,iNRG857_1313.NRG857_12300,iSDY_1059.SDY_3141,iYL1228.KPN_01127,iYL1228.KPN_02799,ic_1306.c2990	1MUEY@1224,1RMWP@1236,1X498@135614,COG0021@1,COG0021@2	G	Catalyzes the transfer of a two-carbon ketol group from a ketose donor to an aldose acceptor, via a covalent intermediate with the cofactor thiamine pyrophosphate
ctg1266_00039	ctg1266	573061.Clocel_0773			2.1.1.37	ko:K00558	ko00270,ko01100,ko05206,map00270,map01100,map05206	M00035	R04858	RC00003,RC00332	ko00000,ko00001,ko00002,ko01000,ko02048,ko03032,ko03036				1TS3G@1239,249Q9@186801,36GET@31979,COG0270@1,COG0270@2	H	PFAM C-5 cytosine-specific DNA methylase
ctg12709_00007	ctg12709	1227457.C451_19523													23ZCR@183963,2Y2P1@28890,COG0270@1,arCOG04157@2157	L	Belongs to the class I-like SAM-binding methyltransferase superfamily. C5-methyltransferase family
ctg12709_00011	ctg12709	44060.JODL01000036_gene3381	dcm		2.1.1.37	ko:K00558	ko00270,ko01100,ko05206,map00270,map01100,map05206	M00035	R04858	RC00003,RC00332	ko00000,ko00001,ko00002,ko01000,ko02048,ko03032,ko03036				2GJS2@201174,COG0270@1,COG0270@2	L	Belongs to the class I-like SAM-binding methyltransferase superfamily. C5-methyltransferase family
ctg1273_00030	ctg1273	1291050.JAGE01000001_gene2907			1.8.4.10,1.8.4.8	ko:K00390	ko00920,ko01100,ko01120,map00920,map01100,map01120	M00176	R02021	RC00007,RC02862	ko00000,ko00001,ko00002,ko01000				1TSMI@1239,24A18@186801,COG0175@1,COG0175@2	EH	Phosphoadenosine phosphosulfate reductase
ctg1280_00008	ctg1280	1449337.JQLL01000001_gene159	ugd		1.1.1.22	ko:K00012	ko00040,ko00053,ko00520,ko01100,map00040,map00053,map00520,map01100	M00014,M00129,M00361,M00362	R00286	RC00291	ko00000,ko00001,ko00002,ko01000				1TQFN@1239,27FXT@186828,4HADP@91061,COG1004@1,COG1004@2	M	UDP binding domain
ctg1280_00009	ctg1280	1235793.C809_00469	ugd	GO:0000271,GO:0003674,GO:0003824,GO:0003979,GO:0005975,GO:0005976,GO:0008150,GO:0008152,GO:0009058,GO:0009059,GO:0009242,GO:0009987,GO:0016051,GO:0016491,GO:0016614,GO:0016616,GO:0033692,GO:0034637,GO:0034645,GO:0043170,GO:0044237,GO:0044238,GO:0044249,GO:0044260,GO:0044262,GO:0044264,GO:0046377,GO:0055114,GO:0071704,GO:1901135,GO:1901137,GO:1901576	1.1.1.22	ko:K00012	ko00040,ko00053,ko00520,ko01100,map00040,map00053,map00520,map01100	M00014,M00129,M00361,M00362	R00286	RC00291	ko00000,ko00001,ko00002,ko01000			iEC55989_1330.EC55989_2287	1TQFN@1239,25B1W@186801,27IPZ@186928,COG1004@1,COG1004@2	M	UDP binding domain
ctg1280_00010	ctg1280	1121938.AUDY01000009_gene2258	wbnF		5.1.3.6	ko:K08679	ko00520,ko01100,map00520,map01100		R01385	RC00289	ko00000,ko00001,ko01000				1VP6I@1239,4HAN7@91061,COG0451@1,COG0451@2	M	Nad-dependent epimerase dehydratase
ctg1280_00011	ctg1280	1347086.CCBA010000010_gene1872	wbnF		5.1.3.6	ko:K08679	ko00520,ko01100,map00520,map01100		R01385	RC00289	ko00000,ko00001,ko01000				1VP6I@1239,1ZQ48@1386,4HAN7@91061,COG0451@1,COG0451@2	M	NAD-dependent epimerase dehydratase
ctg1280_00017	ctg1280	553220.CAMGR0001_1510	hisC	GO:0003674,GO:0003824,GO:0008110,GO:0008483,GO:0016740,GO:0016769	2.6.1.9	ko:K00817	ko00340,ko00350,ko00360,ko00400,ko00401,ko00960,ko01100,ko01110,ko01130,ko01230,map00340,map00350,map00360,map00400,map00401,map00960,map01100,map01110,map01130,map01230	M00026	R00694,R00734,R03243	RC00006,RC00888	ko00000,ko00001,ko00002,ko01000,ko01007				1MW7I@1224,2YRF2@29547,42NCH@68525,COG0079@1,COG0079@2	E	Aminotransferase class I and II
ctg1280_00025	ctg1280	994573.T472_0210245	galE		5.1.3.2	ko:K01784	ko00052,ko00520,ko01100,map00052,map00520,map01100	M00361,M00362,M00632	R00291,R02984	RC00289	ko00000,ko00001,ko00002,ko01000				1UYQY@1239,248H3@186801,36S0Z@31979,COG0451@1,COG0451@2	GM	NAD(P)H-binding
ctg1280_00032	ctg1280	1408416.JNJT01000010_gene976	rfbA	GO:0000271,GO:0000287,GO:0003674,GO:0003824,GO:0005488,GO:0005575,GO:0005618,GO:0005623,GO:0005886,GO:0005975,GO:0005976,GO:0005996,GO:0006006,GO:0006139,GO:0006220,GO:0006725,GO:0006753,GO:0006793,GO:0006796,GO:0006807,GO:0008150,GO:0008152,GO:0008879,GO:0009058,GO:0009059,GO:0009117,GO:0009141,GO:0009147,GO:0009200,GO:0009211,GO:0009219,GO:0009225,GO:0009226,GO:0009262,GO:0009394,GO:0009987,GO:…	2.7.7.24	ko:K00973	ko00521,ko00523,ko00525,ko01130,map00521,map00523,map00525,map01130	M00793	R02328	RC00002	ko00000,ko00001,ko00002,ko01000			iNJ661.Rv0334	COG1209@1,COG1209@2	M	Catalyzes the formation of dTDP-glucose, from dTTP and glucose 1-phosphate, as well as its pyrophosphorolysis
ctg1280_00033	ctg1280	796945.HMPREF1145_1977	rfbA	GO:0000271,GO:0000287,GO:0003674,GO:0003824,GO:0005488,GO:0005575,GO:0005618,GO:0005623,GO:0005886,GO:0005975,GO:0005976,GO:0005996,GO:0006006,GO:0006139,GO:0006220,GO:0006725,GO:0006753,GO:0006793,GO:0006796,GO:0006807,GO:0008150,GO:0008152,GO:0008879,GO:0009058,GO:0009059,GO:0009117,GO:0009141,GO:0009147,GO:0009200,GO:0009211,GO:0009219,GO:0009225,GO:0009226,GO:0009262,GO:0009394,GO:0009987,GO:…	2.7.7.24	ko:K00973	ko00521,ko00523,ko00525,ko01130,map00521,map00523,map00525,map01130	M00793	R02328	RC00002	ko00000,ko00001,ko00002,ko01000			iNJ661.Rv0334	1V301@1239,247XE@186801,2PQMZ@265975,COG1209@1,COG1209@2	M	Catalyzes the formation of dTDP-glucose, from dTTP and glucose 1-phosphate, as well as its pyrophosphorolysis
ctg1280_00034	ctg1280	1408416.JNJT01000010_gene976	rfbA	GO:0000271,GO:0000287,GO:0003674,GO:0003824,GO:0005488,GO:0005575,GO:0005618,GO:0005623,GO:0005886,GO:0005975,GO:0005976,GO:0005996,GO:0006006,GO:0006139,GO:0006220,GO:0006725,GO:0006753,GO:0006793,GO:0006796,GO:0006807,GO:0008150,GO:0008152,GO:0008879,GO:0009058,GO:0009059,GO:0009117,GO:0009141,GO:0009147,GO:0009200,GO:0009211,GO:0009219,GO:0009225,GO:0009226,GO:0009262,GO:0009394,GO:0009987,GO:…	2.7.7.24	ko:K00973	ko00521,ko00523,ko00525,ko01130,map00521,map00523,map00525,map01130	M00793	R02328	RC00002	ko00000,ko00001,ko00002,ko01000			iNJ661.Rv0334	COG1209@1,COG1209@2	M	Catalyzes the formation of dTDP-glucose, from dTTP and glucose 1-phosphate, as well as its pyrophosphorolysis
ctg1280_00035	ctg1280	1408303.JNJJ01000058_gene1262	rfbC		5.1.3.13	ko:K01790	ko00521,ko00523,ko01130,map00521,map00523,map01130	M00793	R06514	RC01531	ko00000,ko00001,ko00002,ko01000				1TRVB@1239,1ZFCU@1386,4HFQB@91061,COG1898@1,COG1898@2	M	Catalyzes the epimerization of the C3' and C5'positions of dTDP-6-deoxy-D-xylo-4-hexulose, forming dTDP-6-deoxy-L-lyxo-4- hexulose
ctg1280_00036	ctg1280	1163671.JAGI01000002_gene4131	rfbD		1.1.1.133,5.1.3.13	ko:K00067,ko:K01790	ko00521,ko00523,ko01130,map00521,map00523,map01130	M00793	R02777,R06514	RC00182,RC01531	ko00000,ko00001,ko00002,ko01000				1TP71@1239,247PG@186801,36E2P@31979,COG1091@1,COG1091@2	M	Catalyzes the reduction of dTDP-6-deoxy-L-lyxo-4- hexulose to yield dTDP-L-rhamnose
ctg1280_00037	ctg1280	1408417.JHYB01000002_gene813	rfbD		1.1.1.133,5.1.3.13	ko:K00067,ko:K01790	ko00521,ko00523,ko01130,map00521,map00523,map01130	M00793	R02777,R06514	RC00182,RC01531	ko00000,ko00001,ko00002,ko01000				COG1091@1,COG1091@2	M	dTDP-4-dehydrorhamnose reductase activity
ctg1280_00039	ctg1280	428126.CLOSPI_02357	rfbD		1.1.1.133,5.1.3.13	ko:K00067,ko:K01790	ko00521,ko00523,ko01130,map00521,map00523,map01130	M00793	R02777,R06514	RC00182,RC01531	ko00000,ko00001,ko00002,ko01000				1TP71@1239,3VP0S@526524,COG1091@1,COG1091@2	M	Catalyzes the reduction of dTDP-6-deoxy-L-lyxo-4- hexulose to yield dTDP-L-rhamnose
ctg1280_00040	ctg1280	1410626.JHXB01000004_gene189	rfbB		4.2.1.46	ko:K01710	ko00521,ko00523,ko00525,ko01055,ko01130,map00521,map00523,map00525,map01055,map01130	M00793	R06513	RC00402	ko00000,ko00001,ko00002,ko01000				1TPWM@1239,247NE@186801,27ICF@186928,COG1088@1,COG1088@2	M	Male sterility protein
ctg1280_00041	ctg1280	441768.ACL_1037	glmM	GO:0003674,GO:0003824,GO:0004614,GO:0004615,GO:0005575,GO:0005622,GO:0005623,GO:0005737,GO:0005829,GO:0005975,GO:0006040,GO:0006047,GO:0006048,GO:0006139,GO:0006464,GO:0006468,GO:0006725,GO:0006793,GO:0006796,GO:0006807,GO:0008150,GO:0008152,GO:0008966,GO:0009058,GO:0009225,GO:0009226,GO:0009987,GO:0016310,GO:0016853,GO:0016866,GO:0016868,GO:0018130,GO:0019438,GO:0019538,GO:0034641,GO:0034654,GO:…	5.4.2.10	ko:K03431	ko00520,ko01100,ko01130,map00520,map01100,map01130		R02060	RC00408	ko00000,ko00001,ko01000			iLJ478.TM0184,iSBO_1134.SBO_3206	3WUAH@544448,COG1109@1,COG1109@2	G	Phosphoglucomutase/phosphomannomutase, C-terminal domain
ctg1280_00042	ctg1280	1278304.JAFR01000011_gene975	glmM	GO:0003674,GO:0003824,GO:0004614,GO:0004615,GO:0005575,GO:0005622,GO:0005623,GO:0005737,GO:0005829,GO:0005975,GO:0006040,GO:0006047,GO:0006048,GO:0006139,GO:0006464,GO:0006468,GO:0006725,GO:0006793,GO:0006796,GO:0006807,GO:0008150,GO:0008152,GO:0008966,GO:0009058,GO:0009225,GO:0009226,GO:0009987,GO:0016310,GO:0016853,GO:0016866,GO:0016868,GO:0018130,GO:0019438,GO:0019538,GO:0034641,GO:0034654,GO:…	5.4.2.10	ko:K03431	ko00520,ko01100,ko01130,map00520,map01100,map01130		R02060	RC00408	ko00000,ko00001,ko01000			iLJ478.TM0184,iSBO_1134.SBO_3206	3WUAH@544448,COG1109@1,COG1109@2	G	Phosphoglucomutase/phosphomannomutase, C-terminal domain
ctg1280_00043	ctg1280	441768.ACL_1037	glmM	GO:0003674,GO:0003824,GO:0004614,GO:0004615,GO:0005575,GO:0005622,GO:0005623,GO:0005737,GO:0005829,GO:0005975,GO:0006040,GO:0006047,GO:0006048,GO:0006139,GO:0006464,GO:0006468,GO:0006725,GO:0006793,GO:0006796,GO:0006807,GO:0008150,GO:0008152,GO:0008966,GO:0009058,GO:0009225,GO:0009226,GO:0009987,GO:0016310,GO:0016853,GO:0016866,GO:0016868,GO:0018130,GO:0019438,GO:0019538,GO:0034641,GO:0034654,GO:…	5.4.2.10	ko:K03431	ko00520,ko01100,ko01130,map00520,map01100,map01130		R02060	RC00408	ko00000,ko00001,ko01000			iLJ478.TM0184,iSBO_1134.SBO_3206	3WUAH@544448,COG1109@1,COG1109@2	G	Phosphoglucomutase/phosphomannomutase, C-terminal domain
ctg1280_00044	ctg1280	441768.ACL_1037	glmM	GO:0003674,GO:0003824,GO:0004614,GO:0004615,GO:0005575,GO:0005622,GO:0005623,GO:0005737,GO:0005829,GO:0005975,GO:0006040,GO:0006047,GO:0006048,GO:0006139,GO:0006464,GO:0006468,GO:0006725,GO:0006793,GO:0006796,GO:0006807,GO:0008150,GO:0008152,GO:0008966,GO:0009058,GO:0009225,GO:0009226,GO:0009987,GO:0016310,GO:0016853,GO:0016866,GO:0016868,GO:0018130,GO:0019438,GO:0019538,GO:0034641,GO:0034654,GO:…	5.4.2.10	ko:K03431	ko00520,ko01100,ko01130,map00520,map01100,map01130		R02060	RC00408	ko00000,ko00001,ko01000			iLJ478.TM0184,iSBO_1134.SBO_3206	3WUAH@544448,COG1109@1,COG1109@2	G	Phosphoglucomutase/phosphomannomutase, C-terminal domain
ctg1280_00045	ctg1280	441768.ACL_1036	glmU	GO:0000270,GO:0000271,GO:0000287,GO:0003674,GO:0003824,GO:0003977,GO:0005488,GO:0005975,GO:0005976,GO:0006022,GO:0006023,GO:0006024,GO:0006629,GO:0006807,GO:0008080,GO:0008150,GO:0008152,GO:0008610,GO:0008653,GO:0009058,GO:0009059,GO:0009103,GO:0009252,GO:0009273,GO:0009987,GO:0016051,GO:0016407,GO:0016410,GO:0016740,GO:0016746,GO:0016747,GO:0016772,GO:0016779,GO:0019134,GO:0022610,GO:0030203,GO:…	2.3.1.157,2.7.7.23	ko:K04042,ko:K11528	ko00520,ko01100,ko01130,map00520,map01100,map01130	M00362	R00416,R05332	RC00002,RC00004,RC00166	ko00000,ko00001,ko00002,ko01000				3WUCU@544448,COG1207@1,COG1207@2	M	Catalyzes the last two sequential reactions in the de novo biosynthetic pathway for UDP-N-acetylglucosamine (UDP- GlcNAc). The C-terminal domain catalyzes the transfer of acetyl group from acetyl coenzyme A to glucosamine-1-phosphate (GlcN-1-P) to produce N-acetylglucosamine-1-phosphate (GlcNAc-1-P), which is converted into UDP-GlcNAc by the transfer of uridine 5- monophosphate (from uridine 5-tr…
ctg1280_00046	ctg1280	441768.ACL_1036	glmU	GO:0000270,GO:0000271,GO:0000287,GO:0003674,GO:0003824,GO:0003977,GO:0005488,GO:0005975,GO:0005976,GO:0006022,GO:0006023,GO:0006024,GO:0006629,GO:0006807,GO:0008080,GO:0008150,GO:0008152,GO:0008610,GO:0008653,GO:0009058,GO:0009059,GO:0009103,GO:0009252,GO:0009273,GO:0009987,GO:0016051,GO:0016407,GO:0016410,GO:0016740,GO:0016746,GO:0016747,GO:0016772,GO:0016779,GO:0019134,GO:0022610,GO:0030203,GO:…	2.3.1.157,2.7.7.23	ko:K04042,ko:K11528	ko00520,ko01100,ko01130,map00520,map01100,map01130	M00362	R00416,R05332	RC00002,RC00004,RC00166	ko00000,ko00001,ko00002,ko01000				3WUCU@544448,COG1207@1,COG1207@2	M	Catalyzes the last two sequential reactions in the de novo biosynthetic pathway for UDP-N-acetylglucosamine (UDP- GlcNAc). The C-terminal domain catalyzes the transfer of acetyl group from acetyl coenzyme A to glucosamine-1-phosphate (GlcN-1-P) to produce N-acetylglucosamine-1-phosphate (GlcNAc-1-P), which is converted into UDP-GlcNAc by the transfer of uridine 5- monophosphate (from uridine 5-tr…
ctg1280_00050	ctg1280	1292035.H476_2288	alr		5.1.1.1	ko:K01775	ko00473,ko01100,ko01502,map00473,map01100,map01502		R00401	RC00285	ko00000,ko00001,ko01000,ko01011				1TNYY@1239,2480T@186801,25SFV@186804,COG0787@1,COG0787@2	M	Catalyzes the interconversion of L-alanine and D- alanine. May also act on other amino acids
ctg1280_00051	ctg1280	526224.Bmur_1337	alr	GO:0000270,GO:0003674,GO:0003824,GO:0006022,GO:0006023,GO:0006024,GO:0006807,GO:0008150,GO:0008152,GO:0008784,GO:0009058,GO:0009059,GO:0009252,GO:0009273,GO:0009987,GO:0016853,GO:0016854,GO:0016855,GO:0030203,GO:0034645,GO:0036361,GO:0042546,GO:0043170,GO:0044036,GO:0044038,GO:0044085,GO:0044237,GO:0044249,GO:0044260,GO:0047661,GO:0070589,GO:0071554,GO:0071704,GO:0071840,GO:1901135,GO:1901137,GO:…	5.1.1.1,6.3.2.10	ko:K01775,ko:K01929	ko00300,ko00473,ko00550,ko01100,ko01502,map00300,map00473,map00550,map01100,map01502		R00401,R04573,R04617	RC00064,RC00141,RC00285	ko00000,ko00001,ko01000,ko01011				2J5JY@203691,COG0787@1,COG0787@2	M	Catalyzes the interconversion of L-alanine and D- alanine. May also act on other amino acids
ctg12836_00015	ctg12836	742817.HMPREF9449_01776			1.8.4.10,1.8.4.8	ko:K00390	ko00920,ko01100,ko01120,map00920,map01100,map01120	M00176	R02021	RC00007,RC02862	ko00000,ko00001,ko00002,ko01000				2FTVW@200643,4P029@976,COG0175@1,COG0175@2	EH	Phosphoadenosine phosphosulfate reductase family
ctg12848_00012	ctg12848	1278311.AUAL01000003_gene1234	plsY	GO:0005575,GO:0005623,GO:0005886,GO:0016020,GO:0044464,GO:0071944	2.3.1.15,3.5.1.104	ko:K08591,ko:K22278	ko00561,ko00564,ko01100,ko01110,map00561,map00564,map01100,map01110	M00089	R00851,R09380	RC00004,RC00039,RC00041	ko00000,ko00001,ko00002,ko01000,ko01004				3WTGS@544448,COG0344@1,COG0344@2	I	Catalyzes the transfer of an acyl group from acyl- phosphate (acyl-PO(4)) to glycerol-3-phosphate (G3P) to form lysophosphatidic acid (LPA). This enzyme utilizes acyl-phosphate as fatty acyl donor, but not acyl-CoA or acyl-ACP
ctg1286_00010	ctg1286	1278311.AUAL01000006_gene435	pfkA		2.7.1.11,2.7.1.90	ko:K00850,ko:K21071	ko00010,ko00030,ko00051,ko00052,ko00680,ko01100,ko01110,ko01120,ko01130,ko01200,ko01230,ko03018,ko04152,ko05230,map00010,map00030,map00051,map00052,map00680,map01100,map01110,map01120,map01130,map01200,map01230,map03018,map04152,map05230	M00001,M00345	R00756,R00764,R02073,R03236,R03237,R03238,R03239,R04779	RC00002,RC00017	ko00000,ko00001,ko00002,ko01000,ko01009,ko03019				3WUDY@544448,COG0205@1,COG0205@2	G	Catalyzes the phosphorylation of D-fructose 6-phosphate, the first committing step of glycolysis. Uses inorganic phosphate (PPi) as phosphoryl donor instead of ATP like common ATP-dependent phosphofructokinases (ATP-PFKs), which renders the reaction reversible, and can thus function both in glycolysis and gluconeogenesis. Consistently, PPi-PFK can replace the enzymes of both the forward (ATP-PFK)…
ctg1286_00011	ctg1286	1278311.AUAL01000006_gene435	pfkA		2.7.1.11,2.7.1.90	ko:K00850,ko:K21071	ko00010,ko00030,ko00051,ko00052,ko00680,ko01100,ko01110,ko01120,ko01130,ko01200,ko01230,ko03018,ko04152,ko05230,map00010,map00030,map00051,map00052,map00680,map01100,map01110,map01120,map01130,map01200,map01230,map03018,map04152,map05230	M00001,M00345	R00756,R00764,R02073,R03236,R03237,R03238,R03239,R04779	RC00002,RC00017	ko00000,ko00001,ko00002,ko01000,ko01009,ko03019				3WUDY@544448,COG0205@1,COG0205@2	G	Catalyzes the phosphorylation of D-fructose 6-phosphate, the first committing step of glycolysis. Uses inorganic phosphate (PPi) as phosphoryl donor instead of ATP like common ATP-dependent phosphofructokinases (ATP-PFKs), which renders the reaction reversible, and can thus function both in glycolysis and gluconeogenesis. Consistently, PPi-PFK can replace the enzymes of both the forward (ATP-PFK)…
ctg1286_00013	ctg1286	1408416.JNJT01000010_gene955	pfkA	GO:0000166,GO:0000287,GO:0001882,GO:0001883,GO:0003674,GO:0003824,GO:0003872,GO:0005488,GO:0005515,GO:0005524,GO:0005575,GO:0005622,GO:0005623,GO:0005737,GO:0005829,GO:0005945,GO:0005975,GO:0005996,GO:0006006,GO:0006007,GO:0006082,GO:0006090,GO:0006091,GO:0006096,GO:0006139,GO:0006163,GO:0006164,GO:0006165,GO:0006725,GO:0006732,GO:0006733,GO:0006753,GO:0006754,GO:0006757,GO:0006793,GO:0006796,GO:…	2.7.1.11	ko:K00850	ko00010,ko00030,ko00051,ko00052,ko00680,ko01100,ko01110,ko01120,ko01130,ko01200,ko01230,ko03018,ko04152,ko05230,map00010,map00030,map00051,map00052,map00680,map01100,map01110,map01120,map01130,map01200,map01230,map03018,map04152,map05230	M00001,M00345	R00756,R03236,R03237,R03238,R03239,R04779	RC00002,RC00017	ko00000,ko00001,ko00002,ko01000,ko01009,ko03019			iNRG857_1313.NRG857_19550	3WT3C@544448,COG0205@1,COG0205@2	F	Catalyzes the phosphorylation of D-fructose 6-phosphate to fructose 1,6-bisphosphate by ATP, the first committing step of glycolysis
ctg1286_00014	ctg1286	1304880.JAGB01000001_gene726	ppdK		2.7.9.1	ko:K01006	ko00620,ko00710,ko00720,ko01100,ko01120,ko01200,map00620,map00710,map00720,map01100,map01120,map01200	M00169,M00171,M00172,M00173	R00206	RC00002,RC00015	ko00000,ko00001,ko00002,ko01000				1TPK8@1239,247RW@186801,COG0574@1,COG0574@2,COG1080@1,COG1080@2	G	Belongs to the PEP-utilizing enzyme family
ctg1286_00015	ctg1286	552398.HMPREF0866_00242	ppdK		2.7.9.1	ko:K01006	ko00620,ko00710,ko00720,ko01100,ko01120,ko01200,map00620,map00710,map00720,map01100,map01120,map01200	M00169,M00171,M00172,M00173	R00206	RC00002,RC00015	ko00000,ko00001,ko00002,ko01000				1TPK8@1239,247RW@186801,3WG9W@541000,COG0574@1,COG0574@2,COG1080@1,COG1080@2	G	Belongs to the PEP-utilizing enzyme family
ctg1286_00016	ctg1286	509191.AEDB02000065_gene619	ppdK		2.7.9.1	ko:K01006	ko00620,ko00710,ko00720,ko01100,ko01120,ko01200,map00620,map00710,map00720,map01100,map01120,map01200	M00169,M00171,M00172,M00173	R00206	RC00002,RC00015	ko00000,ko00001,ko00002,ko01000				1TPK8@1239,247RW@186801,3WG9W@541000,COG0574@1,COG0574@2,COG1080@1,COG1080@2	G	Belongs to the PEP-utilizing enzyme family
ctg1286_00017	ctg1286	398512.JQKC01000008_gene954	ppdK		2.7.9.1	ko:K01006	ko00620,ko00710,ko00720,ko01100,ko01120,ko01200,map00620,map00710,map00720,map01100,map01120,map01200	M00169,M00171,M00172,M00173	R00206	RC00002,RC00015	ko00000,ko00001,ko00002,ko01000				1TPK8@1239,247RW@186801,3WG9W@541000,COG0574@1,COG0574@2,COG1080@1,COG1080@2	G	Belongs to the PEP-utilizing enzyme family
ctg1288_00009	ctg1288	1280686.AUKE01000011_gene1747	glyA	GO:0001505,GO:0003674,GO:0003824,GO:0004372,GO:0005488,GO:0005515,GO:0005575,GO:0005622,GO:0005623,GO:0005737,GO:0005829,GO:0006082,GO:0006520,GO:0006544,GO:0006545,GO:0006546,GO:0006563,GO:0006565,GO:0006730,GO:0006807,GO:0008144,GO:0008150,GO:0008152,GO:0008270,GO:0008652,GO:0009056,GO:0009058,GO:0009063,GO:0009069,GO:0009070,GO:0009071,GO:0009987,GO:0016053,GO:0016054,GO:0016740,GO:0016741,GO:…	2.1.2.1	ko:K00600	ko00260,ko00460,ko00630,ko00670,ko00680,ko01100,ko01110,ko01120,ko01130,ko01200,ko01230,ko01523,map00260,map00460,map00630,map00670,map00680,map01100,map01110,map01120,map01130,map01200,map01230,map01523	M00140,M00141,M00346,M00532	R00945,R09099	RC00022,RC00112,RC01583,RC02958	ko00000,ko00001,ko00002,ko01000			iG2583_1286.G2583_3081	1TQVM@1239,248W5@186801,4BXXC@830,COG0112@1,COG0112@2	E	Catalyzes the reversible interconversion of serine and glycine with tetrahydrofolate (THF) serving as the one-carbon carrier. This reaction serves as the major source of one-carbon groups required for the biosynthesis of purines, thymidylate, methionine, and other important biomolecules. Also exhibits THF- independent aldolase activity toward beta-hydroxyamino acids, producing glycine and aldehyd…
ctg1288_00010	ctg1288	1345695.CLSA_c27950	glyA	GO:0001505,GO:0003674,GO:0003824,GO:0004372,GO:0005488,GO:0005515,GO:0005575,GO:0005622,GO:0005623,GO:0005737,GO:0005829,GO:0006082,GO:0006520,GO:0006544,GO:0006545,GO:0006546,GO:0006563,GO:0006565,GO:0006730,GO:0006807,GO:0008144,GO:0008150,GO:0008152,GO:0008270,GO:0008652,GO:0009056,GO:0009058,GO:0009063,GO:0009069,GO:0009070,GO:0009071,GO:0009987,GO:0016053,GO:0016054,GO:0016740,GO:0016741,GO:…	2.1.2.1	ko:K00600	ko00260,ko00460,ko00630,ko00670,ko00680,ko01100,ko01110,ko01120,ko01130,ko01200,ko01230,ko01523,map00260,map00460,map00630,map00670,map00680,map01100,map01110,map01120,map01130,map01200,map01230,map01523	M00140,M00141,M00346,M00532	R00945,R09099	RC00022,RC00112,RC01583,RC02958	ko00000,ko00001,ko00002,ko01000			iG2583_1286.G2583_3081	1TQVM@1239,248W5@186801,36EMY@31979,COG0112@1,COG0112@2	E	Catalyzes the reversible interconversion of serine and glycine with tetrahydrofolate (THF) serving as the one-carbon carrier. This reaction serves as the major source of one-carbon groups required for the biosynthesis of purines, thymidylate, methionine, and other important biomolecules. Also exhibits THF- independent aldolase activity toward beta-hydroxyamino acids, producing glycine and aldehyd…
ctg12886_00025	ctg12886	1121396.KB893055_gene2621	pncA	GO:0003674,GO:0003824,GO:0005488,GO:0005506,GO:0005575,GO:0005622,GO:0005623,GO:0005737,GO:0006139,GO:0006725,GO:0006732,GO:0006733,GO:0006753,GO:0006766,GO:0006767,GO:0006769,GO:0006793,GO:0006796,GO:0006807,GO:0008150,GO:0008152,GO:0008198,GO:0008936,GO:0009058,GO:0009108,GO:0009117,GO:0009165,GO:0009820,GO:0009987,GO:0016787,GO:0016810,GO:0016811,GO:0017144,GO:0018130,GO:0019362,GO:0019363,GO:…	2.7.11.1,3.5.1.19	ko:K08281,ko:K12132	ko00760,ko01100,map00760,map01100		R01268	RC00100	ko00000,ko00001,ko01000,ko01001			iE2348C_1286.E2348C_1895,iECs_1301.ECs2475,iZ_1308.Z2802	1MUGW@1224,2MM2U@213118,2WNCD@28221,42TFN@68525,COG1335@1,COG1335@2	Q	Isochorismatase family
ctg12886_00028	ctg12886	565034.BHWA1_01421	pncB	GO:0000183,GO:0001302,GO:0003674,GO:0003824,GO:0004516,GO:0005575,GO:0005622,GO:0005623,GO:0005634,GO:0005737,GO:0005829,GO:0006139,GO:0006325,GO:0006342,GO:0006348,GO:0006355,GO:0006725,GO:0006732,GO:0006733,GO:0006734,GO:0006753,GO:0006793,GO:0006796,GO:0006807,GO:0006950,GO:0006996,GO:0007568,GO:0007569,GO:0008150,GO:0008152,GO:0009058,GO:0009108,GO:0009117,GO:0009165,GO:0009266,GO:0009408,GO:…	6.3.4.21	ko:K00763	ko00760,ko01100,map00760,map01100		R01724	RC00033	ko00000,ko00001,ko01000			iAF1260.b0931,iBWG_1329.BWG_0783,iECDH10B_1368.ECDH10B_1001,iECDH1ME8569_1439.ECDH1ME8569_0882,iECIAI39_1322.ECIAI39_2216,iETEC_1333.ETEC_0999,iEcDH1_1363.EcDH1_2712,iEcSMS35_1347.EcSMS35_2189,iJO1366.b0931,iJR904.b0931,iUMNK88_1353.UMNK88_1085,iY75_1357.Y75_RS04840	COG1488@1,COG1488@2	H	Catalyzes the synthesis of beta-nicotinate D- ribonucleotide from nicotinate and 5-phospho-D-ribose 1-phosphate at the expense of ATP
ctg1289_00145	ctg1289	31234.CRE28757			2.5.1.6	ko:K00789	ko00270,ko01100,ko01110,ko01230,map00270,map01100,map01110,map01230	M00034,M00035,M00368,M00609	R00177,R04771	RC00021,RC01211	ko00000,ko00001,ko00002,ko01000				1KYB1@119089,38DWH@33154,3BATU@33208,3CTMA@33213,40C8A@6231,40T8N@6236,COG0192@1,KOG1506@2759	H	Catalyzes the formation of S-adenosylmethionine from methionine and ATP
ctg1289_00146	ctg1289	1278306.KB906907_gene31	metK	GO:0003674,GO:0003824,GO:0004478,GO:0005575,GO:0005622,GO:0005623,GO:0005737,GO:0005829,GO:0016740,GO:0016765,GO:0044424,GO:0044444,GO:0044464	2.5.1.6	ko:K00789	ko00270,ko01100,ko01110,ko01230,map00270,map01100,map01110,map01230	M00034,M00035,M00368,M00609	R00177,R04771	RC00021,RC01211	ko00000,ko00001,ko00002,ko01000				379HD@32066,COG0192@1,COG0192@2	H	Catalyzes the formation of S-adenosylmethionine (AdoMet) from methionine and ATP. The overall synthetic reaction is composed of two sequential steps, AdoMet formation and the subsequent tripolyphosphate hydrolysis which occurs prior to release of AdoMet from the enzyme
ctg1289_00150	ctg1289	1005057.BUAMB_193	pfs		3.2.2.9	ko:K01243	ko00270,ko01100,ko01230,map00270,map01100,map01230	M00034,M00609	R00194,R01401	RC00063,RC00318	ko00000,ko00001,ko00002,ko01000				1MY5S@1224,1RNSF@1236,37D7W@32199,COG0775@1,COG0775@2	F	Catalyzes the irreversible cleavage of the glycosidic bond in both 5'-methylthioadenosine (MTA) and S- adenosylhomocysteine (SAH AdoHcy) to adenine and the corresponding thioribose, 5'-methylthioribose and S-ribosylhomocysteine, respectively
ctg1290_00011	ctg1290	411459.RUMOBE_01421													1V0T9@1239,24ASP@186801,3Y12C@572511,COG1028@1,COG1028@2	IQ	Enoyl-(Acyl carrier protein) reductase
ctg1292_00026	ctg1292	888727.HMPREF9092_0269	thiF		2.7.7.73,2.7.7.80	ko:K03148,ko:K21029	ko00730,ko01100,ko04122,map00730,map01100,map04122		R07459	RC00043	ko00000,ko00001,ko01000				1UYFC@1239,247UZ@186801,COG0476@1,COG0476@2	H	Thiamine biosynthesis protein ThiF
ctg1293_00028	ctg1293	411154.GFO_2483													1I7IQ@117743,4NDVI@976,COG1235@1,COG1235@2	S	Metallo-beta-lactamase superfamily
ctg1297_00037	ctg1297	1391647.AVSV01000003_gene1798	dcm		2.1.1.37	ko:K00558	ko00270,ko01100,ko05206,map00270,map01100,map05206	M00035	R04858	RC00003,RC00332	ko00000,ko00001,ko00002,ko01000,ko02048,ko03032,ko03036				1TS3G@1239,249Q9@186801,36GET@31979,COG0270@1,COG0270@2	H	PFAM C-5 cytosine-specific DNA methylase
ctg1297_00038	ctg1297	1121115.AXVN01000007_gene3542	dcm		2.1.1.37	ko:K00558	ko00270,ko01100,ko05206,map00270,map01100,map05206	M00035	R04858	RC00003,RC00332	ko00000,ko00001,ko00002,ko01000,ko02048,ko03032,ko03036				1TS3G@1239,249Q9@186801,3Y0XY@572511,COG0270@1,COG0270@2	L	C-5 cytosine-specific DNA methylase
ctg1297_00039	ctg1297	1121871.AUAT01000002_gene1371	dcm		2.1.1.37	ko:K00558	ko00270,ko01100,ko05206,map00270,map01100,map05206	M00035	R04858	RC00003,RC00332	ko00000,ko00001,ko00002,ko01000,ko02048,ko03032,ko03036				1TS3G@1239,4IQ0X@91061,COG0270@1,COG0270@2	H	C-5 cytosine-specific DNA methylase
ctg13_00126	ctg13	365046.Rta_32410	rfaJ	GO:0000271,GO:0003674,GO:0003824,GO:0005975,GO:0005976,GO:0006629,GO:0008150,GO:0008152,GO:0008194,GO:0008610,GO:0008653,GO:0008919,GO:0009058,GO:0009059,GO:0009103,GO:0009244,GO:0009311,GO:0009312,GO:0009987,GO:0016051,GO:0016740,GO:0016757,GO:0016758,GO:0033692,GO:0034637,GO:0034645,GO:0035251,GO:0043170,GO:0044237,GO:0044238,GO:0044249,GO:0044255,GO:0044260,GO:0044262,GO:0044264,GO:0046401,GO:…	2.4.1.44,2.4.1.58	ko:K03275,ko:K03276,ko:K03278,ko:K03279,ko:K12985	ko00540,ko01100,map00540,map01100	M00080	R01994,R01997	RC00005	ko00000,ko00001,ko00002,ko01000,ko01003,ko01005		GT8	iECP_1309.ECP_3726,iETEC_1333.ETEC_3867,iEcHS_1320.EcHS_A3835,iEcolC_1368.EcolC_0085,iSFV_1184.SFV_3904,iSF_1195.SF3664,iSFxv_1172.SFxv_3993,iS_1188.S4104	1QZE4@1224,2W4TI@28216,COG1442@1,COG1442@2	M	Glycosyl transferase family 8
ctg1307_00027	ctg1307	1235800.C819_02256			1.8.4.10,1.8.4.8	ko:K00390	ko00920,ko01100,ko01120,map00920,map01100,map01120	M00176	R02021	RC00007,RC02862	ko00000,ko00001,ko00002,ko01000				1TSEE@1239,24EZM@186801,27RZB@186928,COG0175@1,COG0175@2	EH	Phosphoadenosine phosphosulfate reductase family
ctg1309_00011	ctg1309	573061.Clocel_3986	dcm		2.1.1.37	ko:K00558	ko00270,ko01100,ko05206,map00270,map01100,map05206	M00035	R04858	RC00003,RC00332	ko00000,ko00001,ko00002,ko01000,ko02048,ko03032,ko03036				1TR36@1239,249XY@186801,36FZY@31979,COG0270@1,COG0270@2	H	Belongs to the class I-like SAM-binding methyltransferase superfamily. C5-methyltransferase family
ctg13097_00010	ctg13097	859653.HIMB5_00010770	suhB		3.1.3.25	ko:K01092	ko00521,ko00562,ko01100,ko04070,map00521,map00562,map01100,map04070	M00131	R01185,R01186,R01187	RC00078	ko00000,ko00001,ko00002,ko01000				1MUQT@1224,2TR06@28211,4BPI2@82117,COG0483@1,COG0483@2	G	Inositol monophosphatase family
ctg131_00036	ctg131	655811.HMPREF0078_1276	thiF		2.7.7.73,2.7.7.80	ko:K03148,ko:K21029	ko00730,ko01100,ko04122,map00730,map01100,map04122		R07459	RC00043	ko00000,ko00001,ko01000				1UYFC@1239,22GVE@1570339,247UZ@186801,COG0476@1,COG0476@2	H	Thiamine biosynthesis protein ThiF
ctg1315_00008	ctg1315	1294142.CINTURNW_1011													1TSJF@1239,249ZR@186801,36HFM@31979,COG1235@1,COG1235@2	S	Metallo-beta-lactamase superfamily
ctg13221_00014	ctg13221	931276.Cspa_c31770	nadV		2.4.2.12	ko:K03462	ko00760,ko01100,ko04621,map00760,map01100,map04621		R01271	RC00033	ko00000,ko00001,ko01000				1V09Y@1239,24B25@186801,36DK5@31979,COG1488@1,COG1488@2	H	Nicotinate phosphoribosyltransferase (NAPRTase) family
ctg13221_00015	ctg13221	642492.Clole_1542	nadV		2.4.2.12	ko:K03462	ko00760,ko01100,ko04621,map00760,map01100,map04621		R01271	RC00033	ko00000,ko00001,ko01000				1V09Y@1239,24B25@186801,COG1488@1,COG1488@2	H	nicotinate
ctg13221_00017	ctg13221	1397284.AYMN01000069_gene2029	nadV		2.4.2.12	ko:K03462	ko00760,ko01100,ko04621,map00760,map01100,map04621		R01271	RC00033	ko00000,ko00001,ko01000				1MWA2@1224,1RPPA@1236,4030U@613,COG1488@1,COG1488@2	H	Nicotinate phosphoribosyltransferase (NAPRTase) family
ctg13221_00021	ctg13221	641112.ACOK01000005_gene3687	nadE		6.3.1.5	ko:K01916	ko00760,ko01100,map00760,map01100	M00115	R00189	RC00100	ko00000,ko00001,ko00002,ko01000				1TQ38@1239,2484Z@186801,3WHB9@541000,COG0171@1,COG0171@2	H	Catalyzes the ATP-dependent amidation of deamido-NAD to form NAD. Uses ammonia as a nitrogen source
ctg1329_00029	ctg1329	1538804.A0A088F7Y4_9CAUD													4QH75@10239,4QKSF@10699,4QQZ4@28883	S	GTP cyclohydrolase I activity
ctg1329_00030	ctg1329	1313421.JHBV01000036_gene2445	queE	GO:0000287,GO:0003674,GO:0003824,GO:0005488,GO:0005515,GO:0008144,GO:0016829,GO:0016840,GO:0042802,GO:0042803,GO:0043167,GO:0043169,GO:0046872,GO:0046983,GO:0048037,GO:0050662,GO:0051536,GO:0051539,GO:0051540,GO:1901681,GO:1904047	1.97.1.4,4.3.99.3	ko:K04068,ko:K10026	ko00790,ko01100,map00790,map01100		R04710,R10002	RC02989	ko00000,ko00001,ko01000,ko03016				COG0602@1,COG0602@2	H	queuosine metabolic process
ctg13335_00006	ctg13335	1469948.JPNB01000001_gene1250													1VUYF@1239,24QGT@186801,36SD9@31979,COG4128@1,COG4128@2	S	Zonular occludens toxin (Zot)
ctg13341_00014	ctg13341	1235802.C823_04696													1UP97@1239,25H9A@186801,2F1IC@1,33UIT@2	S	Phosphoadenosine phosphosulfate reductase family
ctg13341_00016	ctg13341	641112.ACOK01000119_gene1506			2.1.1.37	ko:K00558,ko:K17398	ko00270,ko01100,ko05206,map00270,map01100,map05206	M00035	R04858	RC00003,RC00332	ko00000,ko00001,ko00002,ko01000,ko02048,ko03032,ko03036				1V3W2@1239,24HK1@186801,3WNCG@541000,COG0270@1,COG0270@2	L	C-5 cytosine-specific DNA methylase
ctg13341_00018	ctg13341	397291.C804_00950			1.8.4.10,1.8.4.8	ko:K00390	ko00920,ko01100,ko01120,map00920,map01100,map01120	M00176	R02021	RC00007,RC02862	ko00000,ko00001,ko00002,ko01000				1TSEE@1239,24EZM@186801,27RZB@186928,COG0175@1,COG0175@2	EH	Phosphoadenosine phosphosulfate reductase family
ctg13341_00019	ctg13341	397291.C804_00950			1.8.4.10,1.8.4.8	ko:K00390	ko00920,ko01100,ko01120,map00920,map01100,map01120	M00176	R02021	RC00007,RC02862	ko00000,ko00001,ko00002,ko01000				1TSEE@1239,24EZM@186801,27RZB@186928,COG0175@1,COG0175@2	EH	Phosphoadenosine phosphosulfate reductase family
ctg13341_00020	ctg13341	1341157.RF007C_03290			2.1.1.37	ko:K00558,ko:K17398	ko00270,ko01100,ko05206,map00270,map01100,map05206	M00035	R04858	RC00003,RC00332	ko00000,ko00001,ko00002,ko01000,ko02048,ko03032,ko03036				1V3W2@1239,24HK1@186801,3WNCG@541000,COG0270@1,COG0270@2	L	C-5 cytosine-specific DNA methylase
ctg13430_00013	ctg13430	1121871.AUAT01000002_gene1371	dcm		2.1.1.37	ko:K00558	ko00270,ko01100,ko05206,map00270,map01100,map05206	M00035	R04858	RC00003,RC00332	ko00000,ko00001,ko00002,ko01000,ko02048,ko03032,ko03036				1TS3G@1239,4IQ0X@91061,COG0270@1,COG0270@2	H	C-5 cytosine-specific DNA methylase
ctg1347_00021	ctg1347	1211813.CAPH01000015_gene734	metK		2.5.1.6	ko:K00789	ko00270,ko01100,ko01110,ko01230,map00270,map01100,map01110,map01230	M00034,M00035,M00368,M00609	R00177,R04771	RC00021,RC01211	ko00000,ko00001,ko00002,ko01000				COG0192@1,COG0192@2	H	methionine adenosyltransferase activity
ctg1347_00029	ctg1347	1122947.FR7_2498			2.1.1.37	ko:K00558,ko:K17398	ko00270,ko01100,ko05206,map00270,map01100,map05206	M00035	R04858	RC00003,RC00332	ko00000,ko00001,ko00002,ko01000,ko02048,ko03032,ko03036				1TS3G@1239,4H4NQ@909932,COG0270@1,COG0270@2	H	Cytosine-specific methyltransferase
ctg1348_00010	ctg1348	1444309.JAQG01000013_gene1930													1TSJF@1239,26V7S@186822,4HB1R@91061,COG1235@1,COG1235@2	S	Metallo-beta-lactamase superfamily
ctg1349_00042	ctg1349	1035184.HMPREF1042_1352	metK		2.5.1.6	ko:K00789	ko00270,ko01100,ko01110,ko01230,map00270,map01100,map01110,map01230	M00034,M00035,M00368,M00609	R00177,R04771	RC00021,RC01211	ko00000,ko00001,ko00002,ko01000				1TT9U@1239,COG0192@1,COG0192@2	H	S-adenosylmethionine synthetase, N-terminal domain
ctg13498_00001	ctg13498	879308.HMPREF9130_0427													1TQBQ@1239,2493M@186801,COG0175@1,COG0175@2	EH	sulfate reduction
ctg13498_00005	ctg13498	1141136.K4F7P6_9CAUD													4QAIJ@10239,4QHXZ@10662,4QPXI@28883,4QVZ9@35237	S	C-5 cytosine-specific DNA methylase
ctg13498_00014	ctg13498	1121286.AUMT01000013_gene2669													1I12Z@117743,4NIGW@976,COG0175@1,COG0175@2	EH	sulfate reduction
ctg13498_00015	ctg13498	1122947.FR7_2498			2.1.1.37	ko:K00558,ko:K17398	ko00270,ko01100,ko05206,map00270,map01100,map05206	M00035	R04858	RC00003,RC00332	ko00000,ko00001,ko00002,ko01000,ko02048,ko03032,ko03036				1TS3G@1239,4H4NQ@909932,COG0270@1,COG0270@2	H	Cytosine-specific methyltransferase
ctg13512_00008	ctg13512	441768.ACL_0430			2.7.1.202	ko:K02768,ko:K02769,ko:K02770	ko00051,ko01100,ko01120,ko02060,map00051,map01100,map01120,map02060	M00273	R03232	RC00017,RC03206	ko00000,ko00001,ko00002,ko01000,ko02000	4.A.2.1			COG1762@1,COG1762@2	G	phosphoenolpyruvate-dependent sugar phosphotransferase system
ctg13518_00001	ctg13518	1001585.MDS_1099				ko:K10954	ko05110,map05110				ko00000,ko00001,ko02042				1RBNK@1224,1S3C5@1236,1YKUT@136841,COG4128@1,COG4128@2	S	Zonular occludens toxin (Zot)
ctg13518_00006	ctg13518	1001585.MDS_1099				ko:K10954	ko05110,map05110				ko00000,ko00001,ko02042				1RBNK@1224,1S3C5@1236,1YKUT@136841,COG4128@1,COG4128@2	S	Zonular occludens toxin (Zot)
ctg1357_00037	ctg1357	1235800.C819_02256			1.8.4.10,1.8.4.8	ko:K00390	ko00920,ko01100,ko01120,map00920,map01100,map01120	M00176	R02021	RC00007,RC02862	ko00000,ko00001,ko00002,ko01000				1TSEE@1239,24EZM@186801,27RZB@186928,COG0175@1,COG0175@2	EH	Phosphoadenosine phosphosulfate reductase family
ctg13611_00018	ctg13611	1121871.AUAT01000002_gene1381													COG1235@1,COG1235@2	P	May be involved in the transport of PQQ or its precursor to the periplasm
ctg13620_00017	ctg13620	1151292.QEW_4547													1TRK8@1239,24BN1@186801,COG0175@1,COG0175@2	EH	Psort location Cytoplasmic, score
ctg1364_00035	ctg1364	1304866.K413DRAFT_1208	ydiP		2.1.1.37	ko:K00558	ko00270,ko01100,ko05206,map00270,map01100,map05206	M00035	R04858	RC00003,RC00332	ko00000,ko00001,ko00002,ko01000,ko02048,ko03032,ko03036				1TPNE@1239,24B1A@186801,36JFQ@31979,COG0270@1,COG0270@2	H	Belongs to the class I-like SAM-binding methyltransferase superfamily. C5-methyltransferase family
ctg1366_00030	ctg1366	556268.OFAG_00430	queD		4.1.2.50,4.2.3.12	ko:K01737	ko00790,ko01100,map00790,map01100	M00842,M00843	R04286,R09959	RC01117,RC02846,RC02847	ko00000,ko00001,ko00002,ko01000,ko03016				1RETG@1224,2VRBN@28216,47434@75682,COG0720@1,COG0720@2	H	6-pyruvoyl tetrahydropterin synthase
ctg1366_00031	ctg1366	984262.SGRA_1080	queE	GO:0000287,GO:0003674,GO:0003824,GO:0005488,GO:0005515,GO:0008144,GO:0016829,GO:0016840,GO:0042802,GO:0042803,GO:0043167,GO:0043169,GO:0046872,GO:0046983,GO:0048037,GO:0050662,GO:0051536,GO:0051539,GO:0051540,GO:1901681,GO:1904047	1.97.1.4,4.3.99.3	ko:K04068,ko:K10026	ko00790,ko01100,map00790,map01100		R04710,R10002	RC02989	ko00000,ko00001,ko01000,ko03016				COG0602@1,COG0602@2	H	queuosine metabolic process
ctg1366_00034	ctg1366	1198232.CYCME_1026	folE2		3.5.4.16	ko:K01495,ko:K09007	ko00790,ko01100,map00790,map01100	M00126,M00841,M00842,M00843	R00428,R04639,R05046,R05048	RC00263,RC00294,RC00323,RC00945,RC01188	ko00000,ko00001,ko00002,ko01000				1MV1B@1224,1RNDY@1236,460BW@72273,COG1469@1,COG1469@2	S	Converts GTP to 7,8-dihydroneopterin triphosphate
ctg1367_00027	ctg1367	397287.C807_03791			2.5.1.105	ko:K06897	ko00790,map00790		R10339	RC00121	ko00000,ko00001,ko01000				1UWI6@1239,247K3@186801,27KXE@186928,COG1237@1,COG1237@2	S	Metallo-beta-lactamase superfamily
ctg1367_00031	ctg1367	97138.C820_02539													1TQF5@1239,2488Q@186801,36EM7@31979,COG3681@1,COG3681@2	S	Belongs to the UPF0597 family
ctg13704_00002	ctg13704	1469948.JPNB01000001_gene1250													1VUYF@1239,24QGT@186801,36SD9@31979,COG4128@1,COG4128@2	S	Zonular occludens toxin (Zot)
ctg1372_00025	ctg1372	357276.EL88_11445			1.8.4.10,1.8.4.8	ko:K00390	ko00920,ko01100,ko01120,map00920,map01100,map01120	M00176	R02021	RC00007,RC02862	ko00000,ko00001,ko00002,ko01000				2FTVW@200643,4ASJJ@815,4P029@976,COG0175@1,COG0175@2	EH	Phosphoadenosine phosphosulfate reductase family
ctg1372_00029	ctg1372	445970.ALIPUT_01610	MA20_27270												COG1694@1,COG1694@2	FG	Mazg nucleotide pyrophosphohydrolase
ctg13743_00001	ctg13743	1151292.QEW_2466													1TQNX@1239,2495S@186801,25R73@186804,COG5545@1,COG5545@2	S	Virulence-associated protein E
ctg13743_00003	ctg13743	748727.CLJU_c36530													1TQNX@1239,2495S@186801,36EHX@31979,COG5545@1,COG5545@2	S	virulence-associated E family protein
ctg13743_00004	ctg13743	445335.CBN_3001													1TQNX@1239,2495S@186801,36EHX@31979,COG5545@1,COG5545@2	S	virulence-associated E family protein
ctg13743_00005	ctg13743	1123250.KB908413_gene334													1TQNX@1239,4H3CH@909932,COG5545@1,COG5545@2	S	Virulence-associated protein E
ctg13787_00015	ctg13787	411902.CLOBOL_03776													1UEF3@1239,2220M@1506553,25JBW@186801,29UDU@1,30FQH@2	S	Zonular occludens toxin (Zot)
ctg138_00130	ctg138	909663.KI867150_gene107			3.2.1.17,3.4.17.14	ko:K01185,ko:K07184,ko:K07260	ko00550,ko01100,ko01502,ko02020,map00550,map01100,map01502,map02020	M00651			ko00000,ko00001,ko00002,ko01000,ko01002,ko01011,ko01504				1MZJD@1224,2WRGF@28221,42VY3@68525,COG3103@1,COG3103@2,COG3772@1,COG3772@2	G	PFAM Glycoside hydrolase, family 24
ctg1382_00012	ctg1382	1129374.AJE_16844	nadR		2.7.1.22,2.7.7.1	ko:K06211	ko00760,ko01100,map00760,map01100		R00137,R02324,R03005	RC00002,RC00017	ko00000,ko00001,ko01000,ko03000				1MUSI@1224,1RPHP@1236,469PI@72275,COG3172@1,COG3172@2	H	AAA domain
ctg13849_00017	ctg13849	596327.PORUE0001_1443	queC		6.3.4.20	ko:K06920	ko00790,ko01100,map00790,map01100		R09978	RC00959	ko00000,ko00001,ko01000,ko03016				231WZ@171551,2FM6W@200643,4NGCY@976,COG0603@1,COG0603@2	F	Catalyzes the ATP-dependent conversion of 7-carboxy-7- deazaguanine (CDG) to 7-cyano-7-deazaguanine (preQ(0))
ctg139_00070	ctg139	756272.Plabr_3851			2.7.7.80	ko:K21029	ko04122,map04122		R07459	RC00043	ko00000,ko00001,ko01000				COG0476@1,COG0476@2	H	Involved in molybdopterin and thiamine biosynthesis, family 2
ctg1400_00029	ctg1400	927658.AJUM01000034_gene336			3.2.1.17	ko:K01185					ko00000,ko01000				2FYU8@200643,4NVJ5@976,COG3772@1,COG3772@2	G	lysozyme
ctg14021_00005	ctg14021	573061.Clocel_3986	dcm		2.1.1.37	ko:K00558	ko00270,ko01100,ko05206,map00270,map01100,map05206	M00035	R04858	RC00003,RC00332	ko00000,ko00001,ko00002,ko01000,ko02048,ko03032,ko03036				1TR36@1239,249XY@186801,36FZY@31979,COG0270@1,COG0270@2	H	Belongs to the class I-like SAM-binding methyltransferase superfamily. C5-methyltransferase family
ctg14021_00006	ctg14021	445972.ANACOL_03604													1TR36@1239,249XY@186801,3WNWW@541000,COG0270@1,COG0270@2	H	Belongs to the class I-like SAM-binding methyltransferase superfamily. C5-methyltransferase family
ctg14042_00001	ctg14042	1291050.JAGE01000001_gene2907			1.8.4.10,1.8.4.8	ko:K00390	ko00920,ko01100,ko01120,map00920,map01100,map01120	M00176	R02021	RC00007,RC02862	ko00000,ko00001,ko00002,ko01000				1TSMI@1239,24A18@186801,COG0175@1,COG0175@2	EH	Phosphoadenosine phosphosulfate reductase
ctg14068_00009	ctg14068	398512.JQKC01000060_gene2680													1VUYF@1239,24QGT@186801,COG4128@1,COG4128@2	S	Zonular occludens toxin (Zot)
ctg14068_00010	ctg14068	398512.JQKC01000060_gene2680													1VUYF@1239,24QGT@186801,COG4128@1,COG4128@2	S	Zonular occludens toxin (Zot)
ctg1407_00035	ctg1407	1134413.ANNK01000054_gene2222													1TQNX@1239,1ZDD8@1386,4HCHZ@91061,COG5545@1,COG5545@2	L	Virulence-associated protein E
ctg1411_00053	ctg1411	1235661.K0IMS7_9CAUD													4QB4B@10239,4QNPA@10744,4QQNI@28883,4QWC6@35237	S	Glutamine amidotransferase domain
ctg1413_00039	ctg1413	90814.KL370891_gene1102	aspG		3.5.1.1	ko:K01424	ko00250,ko00460,ko01100,ko01110,map00250,map00460,map01100,map01110		R00485	RC00010,RC02798	ko00000,ko00001,ko01000				1RHAW@1224,1S5WS@1236,461D6@72273,COG0252@1,COG0252@2	EJ	Asparaginase, N-terminal
ctg1414_00025	ctg1414	518637.EUBIFOR_00678	pflB		2.3.1.54	ko:K00656	ko00620,ko00640,ko00650,ko01100,ko01120,map00620,map00640,map00650,map01100,map01120		R00212,R06987	RC00004,RC01181,RC02742,RC02833	ko00000,ko00001,ko01000				1TPTF@1239,3VPGD@526524,COG1882@1,COG1882@2	C	Psort location Cytoplasmic, score
ctg1418_00017	ctg1418	1444310.JANV01000096_gene3232			2.1.1.37	ko:K00558,ko:K17398	ko00270,ko01100,ko05206,map00270,map01100,map05206	M00035	R04858	RC00003,RC00332	ko00000,ko00001,ko00002,ko01000,ko02048,ko03032,ko03036				1V3W2@1239,COG0270@1,COG0270@2	L	Belongs to the class I-like SAM-binding methyltransferase superfamily. C5-methyltransferase family
ctg142_00040	ctg142	272562.CA_C1200			1.8.4.10,1.8.4.8	ko:K00390	ko00920,ko01100,ko01120,map00920,map01100,map01120	M00176	R02021	RC00007,RC02862	ko00000,ko00001,ko00002,ko01000				1TSMI@1239,24A18@186801,36T3H@31979,COG0175@1,COG0175@2	EH	Phosphoadenosine phosphosulfate reductase family
ctg142_00086	ctg142	293826.Amet_2603													1TSJF@1239,249ZR@186801,36HFM@31979,COG1235@1,COG1235@2	S	Metallo-beta-lactamase superfamily
ctg14200_00007	ctg14200	755731.Clo1100_3604													1TQNX@1239,2495S@186801,36EHX@31979,COG5545@1,COG5545@2	S	virulence-associated E family protein
ctg14209_00001	ctg14209	1278311.AUAL01000001_gene35	metK	GO:0003674,GO:0003824,GO:0004478,GO:0005575,GO:0005622,GO:0005623,GO:0005737,GO:0005829,GO:0016740,GO:0016765,GO:0044424,GO:0044444,GO:0044464	2.5.1.6	ko:K00789	ko00270,ko01100,ko01110,ko01230,map00270,map01100,map01110,map01230	M00034,M00035,M00368,M00609	R00177,R04771	RC00021,RC01211	ko00000,ko00001,ko00002,ko01000				3WT3I@544448,COG0192@1,COG0192@2	H	Catalyzes the formation of S-adenosylmethionine (AdoMet) from methionine and ATP. The overall synthetic reaction is composed of two sequential steps, AdoMet formation and the subsequent tripolyphosphate hydrolysis which occurs prior to release of AdoMet from the enzyme
ctg14209_00003	ctg14209	1278311.AUAL01000001_gene35	metK	GO:0003674,GO:0003824,GO:0004478,GO:0005575,GO:0005622,GO:0005623,GO:0005737,GO:0005829,GO:0016740,GO:0016765,GO:0044424,GO:0044444,GO:0044464	2.5.1.6	ko:K00789	ko00270,ko01100,ko01110,ko01230,map00270,map01100,map01110,map01230	M00034,M00035,M00368,M00609	R00177,R04771	RC00021,RC01211	ko00000,ko00001,ko00002,ko01000				3WT3I@544448,COG0192@1,COG0192@2	H	Catalyzes the formation of S-adenosylmethionine (AdoMet) from methionine and ATP. The overall synthetic reaction is composed of two sequential steps, AdoMet formation and the subsequent tripolyphosphate hydrolysis which occurs prior to release of AdoMet from the enzyme
ctg14209_00004	ctg14209	5741.EDO76660	METK1	GO:0000096,GO:0003674,GO:0003824,GO:0004478,GO:0005575,GO:0005622,GO:0005623,GO:0005737,GO:0005829,GO:0006082,GO:0006520,GO:0006555,GO:0006790,GO:0006807,GO:0008150,GO:0008152,GO:0009066,GO:0009987,GO:0016740,GO:0016765,GO:0019752,GO:0032991,GO:0043436,GO:0044237,GO:0044238,GO:0044281,GO:0044424,GO:0044444,GO:0044464,GO:0048269,GO:0071704,GO:1901564,GO:1901605,GO:1902494,GO:1990234	2.5.1.6	ko:K00789	ko00270,ko01100,ko01110,ko01230,map00270,map01100,map01110,map01230	M00034,M00035,M00368,M00609	R00177,R04771	RC00021,RC01211	ko00000,ko00001,ko00002,ko01000			iJN746.PP_4967	COG0192@1,KOG1506@2759	H	methionine adenosyltransferase activity
ctg1424_00043	ctg1424	1122947.FR7_2498			2.1.1.37	ko:K00558,ko:K17398	ko00270,ko01100,ko05206,map00270,map01100,map05206	M00035	R04858	RC00003,RC00332	ko00000,ko00001,ko00002,ko01000,ko02048,ko03032,ko03036				1TS3G@1239,4H4NQ@909932,COG0270@1,COG0270@2	H	Cytosine-specific methyltransferase
ctg1429_00052	ctg1429	484018.BACPLE_00677	queC		3.5.2.10,6.3.4.20	ko:K01470,ko:K06920	ko00330,ko00790,ko01100,map00330,map00790,map01100		R01884,R09978	RC00615,RC00959	ko00000,ko00001,ko01000,ko03016				2FX3M@200643,4PAJ3@976,COG0603@1,COG0603@2	F	Queuosine biosynthesis protein QueC
ctg1434_00039	ctg1434	266762.HQ36_02050													2FRNJ@200643,4P18V@976,COG5545@1,COG5545@2	S	Virulence-associated protein E
ctg1434_00040	ctg1434	1567012.A0A0A7RTG3_9VIRU													4QCHV@10239	S	Virulence-associated protein E
ctg1434_00041	ctg1434	748727.CLJU_c36530													1TQNX@1239,2495S@186801,36EHX@31979,COG5545@1,COG5545@2	S	virulence-associated E family protein
ctg1436_00021	ctg1436	226185.EF_0328													1TQNX@1239,4B29F@81852,4HCHZ@91061,COG5545@1,COG5545@2	S	Virulence-associated protein E
ctg1436_00022	ctg1436	665950.HMPREF1025_02724													1TQNX@1239,2495S@186801,27JNW@186928,COG5545@1,COG5545@2	S	Virulence-associated protein E
ctg14397_00015	ctg14397	665956.HMPREF1032_02671			2.1.1.37	ko:K00558	ko00270,ko01100,ko05206,map00270,map01100,map05206	M00035	R04858	RC00003,RC00332	ko00000,ko00001,ko00002,ko01000,ko02048,ko03032,ko03036				1TR36@1239,249XY@186801,3WNWW@541000,COG0270@1,COG0270@2	H	Belongs to the class I-like SAM-binding methyltransferase superfamily. C5-methyltransferase family
ctg14422_00013	ctg14422	742735.HMPREF9467_04873													1UEF3@1239,2220M@1506553,25JBW@186801,29UDU@1,30FQH@2	S	Zonular occludens toxin (Zot)
ctg1444_00039	ctg1444	742767.HMPREF9456_03356													230XX@171551,2G11I@200643,4PNYM@976,COG0175@1,COG0175@2	EH	Phosphoadenosine phosphosulfate reductase family
ctg1445_00001	ctg1445	1048983.EL17_12075	rfaD		5.1.3.2	ko:K01784	ko00052,ko00520,ko01100,map00052,map00520,map01100	M00361,M00362,M00632	R00291,R02984	RC00289	ko00000,ko00001,ko00002,ko01000				47TKC@768503,4NKVH@976,COG0451@1,COG0451@2	GM	NAD(P)H-binding
ctg1446_00039	ctg1446	1408416.JNJT01000013_gene386			2.4.1.339,2.4.1.340	ko:K20885			R11397,R11398	RC00049,RC02748	ko00000,ko01000		GH130		COG2152@1,COG2152@2	G	transferase activity, transferring glycosyl groups
ctg1446_00044	ctg1446	1408416.JNJT01000013_gene389	sacC		3.2.1.80	ko:K03332	ko00051,map00051		R00879		ko00000,ko00001,ko01000				COG1621@1,COG1621@2	G	Belongs to the glycosyl hydrolase 32 family
ctg1446_00045	ctg1446	1266845.Q783_06905	pmmB	GO:0005575,GO:0005622,GO:0005623,GO:0005737,GO:0005829,GO:0044424,GO:0044444,GO:0044464	5.4.2.2,5.4.2.8	ko:K01835,ko:K01840	ko00010,ko00030,ko00051,ko00052,ko00230,ko00500,ko00520,ko00521,ko01100,ko01110,ko01120,ko01130,map00010,map00030,map00051,map00052,map00230,map00500,map00520,map00521,map01100,map01110,map01120,map01130	M00114,M00549	R00959,R01057,R01818,R08639	RC00408	ko00000,ko00001,ko00002,ko01000				1TP2N@1239,27FEI@186828,4HADU@91061,COG1109@1,COG1109@2	G	Phosphoglucomutase/phosphomannomutase, C-terminal domain
ctg1446_00046	ctg1446	1304284.L21TH_2683	pmmB	GO:0005575,GO:0005622,GO:0005623,GO:0005737,GO:0005829,GO:0044424,GO:0044444,GO:0044464	5.4.2.2,5.4.2.8	ko:K01835,ko:K01840	ko00010,ko00030,ko00051,ko00052,ko00230,ko00500,ko00520,ko00521,ko01100,ko01110,ko01120,ko01130,map00010,map00030,map00051,map00052,map00230,map00500,map00520,map00521,map01100,map01110,map01120,map01130	M00114,M00549	R00959,R01057,R01818,R08639	RC00408	ko00000,ko00001,ko00002,ko01000				1TP2N@1239,2481Y@186801,36F97@31979,COG1109@1,COG1109@2	G	phosphoglucomutase phosphomannomutase alpha beta alpha domain II
ctg1446_00047	ctg1446	1408416.JNJT01000010_gene1010													3WT9H@544448,COG1482@1,COG1482@2	G	isomerase
ctg1446_00048	ctg1446	1408416.JNJT01000010_gene999			2.7.1.59	ko:K00884	ko00520,ko01100,map00520,map01100		R01201	RC00002,RC00017	ko00000,ko00001,ko01000				3WU3G@544448,COG2971@1,COG2971@2	G	BadF BadG BcrA BcrD
ctg14478_00020	ctg14478	240016.ABIZ01000001_gene824													46TJT@74201,COG0859@1,COG0859@2	M	Glycosyltransferase family 9 (heptosyltransferase)
ctg14478_00027	ctg14478	240016.ABIZ01000001_gene824													46TJT@74201,COG0859@1,COG0859@2	M	Glycosyltransferase family 9 (heptosyltransferase)
ctg1448_00034	ctg1448	525254.HMPREF0072_1314	mazG												COG1694@1,COG1694@2	FG	Mazg nucleotide pyrophosphohydrolase
ctg14518_00011	ctg14518	742823.HMPREF9465_01257													1NQY3@1224,COG0175@1,COG0175@2	EH	Phosphoadenosine phosphosulfate reductase family
ctg14518_00014	ctg14518	742733.HMPREF9469_00218													1TRK8@1239,2216Q@1506553,24BN1@186801,COG0175@1,COG0175@2	EH	Phosphoadenosine phosphosulfate reductase family
ctg14518_00015	ctg14518	537013.CLOSTMETH_01340													1TRK8@1239,24BN1@186801,3WHED@541000,COG0175@1,COG0175@2	EH	Phosphoadenosine phosphosulfate reductase family
ctg1456_00046	ctg1456	397290.C810_05176	virE												1TQNX@1239,2495S@186801,COG5545@1,COG5545@2	L	Virulence-associated protein E
ctg1456_00049	ctg1456	1122173.AXVL01000060_gene390	dcm		2.1.1.37	ko:K00558	ko00270,ko01100,ko05206,map00270,map01100,map05206	M00035	R04858	RC00003,RC00332	ko00000,ko00001,ko00002,ko01000,ko02048,ko03032,ko03036				37ASC@32066,COG0270@1,COG0270@2	H	PFAM C-5 cytosine-specific DNA methylase
ctg14613_00004	ctg14613	1033733.CAEK01000007_gene1648	dcm		2.1.1.37	ko:K00558	ko00270,ko01100,ko05206,map00270,map01100,map05206	M00035	R04858	RC00003,RC00332	ko00000,ko00001,ko00002,ko01000,ko02048,ko03032,ko03036				1TR40@1239,22GA7@1570339,24A8V@186801,COG0270@1,COG0270@2	H	Cytosine-specific methyltransferase
ctg14628_00006	ctg14628	1115512.EH105704_05_00240			3.4.16.4	ko:K07258	ko00550,ko01100,map00550,map01100				ko00000,ko00001,ko01000,ko01002,ko01011				COG1686@1,COG1686@2	M	Belongs to the peptidase S11 family
ctg14638_00016	ctg14638	1511.CLOST_2337	wbpA		1.1.1.136	ko:K02474,ko:K13015	ko00520,map00520		R00421,R06894	RC00291	ko00000,ko00001,ko01000,ko01005				1TPXY@1239,248NW@186801,25T37@186804,COG0677@1,COG0677@2	M	Belongs to the UDP-glucose GDP-mannose dehydrogenase family
ctg14638_00017	ctg14638	1235279.C772_01473	mnaA		5.1.3.14	ko:K01791	ko00520,ko01100,ko05111,map00520,map01100,map05111	M00362	R00420	RC00290	ko00000,ko00001,ko00002,ko01000,ko01005				1TQZT@1239,26GJI@186818,4HBI3@91061,COG0381@1,COG0381@2	M	UDP-N-acetylglucosamine 2-epimerase
ctg14638_00018	ctg14638	293826.Amet_0207	mnaA		5.1.3.14	ko:K01791	ko00520,ko01100,ko05111,map00520,map01100,map05111	M00362	R00420	RC00290	ko00000,ko00001,ko00002,ko01000,ko01005				1TQZT@1239,247N7@186801,36EW4@31979,COG0381@1,COG0381@2	M	Belongs to the UDP-N-acetylglucosamine 2-epimerase family
ctg1469_00031	ctg1469	357809.Cphy_2821	pflB	GO:0003674,GO:0003824,GO:0006082,GO:0006520,GO:0006566,GO:0006567,GO:0006807,GO:0008150,GO:0008152,GO:0008861,GO:0009056,GO:0009063,GO:0009066,GO:0009068,GO:0009987,GO:0016054,GO:0016407,GO:0016408,GO:0016453,GO:0016740,GO:0016746,GO:0016747,GO:0019752,GO:0043436,GO:0044237,GO:0044238,GO:0044248,GO:0044281,GO:0044282,GO:0046395,GO:0071704,GO:1901564,GO:1901565,GO:1901575,GO:1901605,GO:1901606	2.3.1.54	ko:K00656	ko00620,ko00640,ko00650,ko01100,ko01120,map00620,map00640,map00650,map01100,map01120		R00212,R06987	RC00004,RC01181,RC02742,RC02833	ko00000,ko00001,ko01000				1VBNT@1239,220RM@1506553,24MR3@186801,COG1882@1,COG1882@2	C	Glycine radical
ctg14702_00002	ctg14702	441768.ACL_0215	aroF		2.5.1.54	ko:K03856	ko00400,ko01100,ko01110,ko01130,ko01230,map00400,map01100,map01110,map01130,map01230	M00022	R01826	RC00435	ko00000,ko00001,ko00002,ko01000			iHN637.CLJU_RS14395	3WUGF@544448,COG2876@1,COG2876@2	E	NeuB family
ctg1471_00029	ctg1471	1347393.HG726022_gene3604													2FSEU@200643,4AQT2@815,4NDVI@976,COG1235@1,COG1235@2	S	Metallo-beta-lactamase superfamily
ctg1476_00009	ctg1476	224325.AF_1000	nadE	GO:0005575,GO:0005622,GO:0005623,GO:0005737,GO:0006139,GO:0006725,GO:0006732,GO:0006733,GO:0006753,GO:0006793,GO:0006796,GO:0006807,GO:0008150,GO:0008152,GO:0009058,GO:0009108,GO:0009117,GO:0009165,GO:0009435,GO:0009987,GO:0018130,GO:0019359,GO:0019362,GO:0019363,GO:0019438,GO:0019637,GO:0019674,GO:0034641,GO:0034654,GO:0044237,GO:0044238,GO:0044249,GO:0044271,GO:0044281,GO:0044424,GO:0044464,GO:…	6.3.1.5,6.3.5.1	ko:K01916,ko:K01950	ko00760,ko01100,map00760,map01100	M00115	R00189,R00257	RC00010,RC00100	ko00000,ko00001,ko00002,ko01000			iAF692.Mbar_A0269	24632@183980,2XT7M@28890,COG0171@1,arCOG00069@2157	H	Catalyzes the ATP-dependent amidation of deamido-NAD to form NAD. Uses ammonia as a nitrogen source
ctg1482_00008	ctg1482	62977.ACIAD2153													1QQCX@1224,1RT0C@1236,29WH3@1,30I36@2,3NS1B@468	S	CotH kinase protein
ctg14822_00001	ctg14822	929704.Myrod_0681	dcm		2.1.1.37	ko:K00558	ko00270,ko01100,ko05206,map00270,map01100,map05206	M00035	R04858	RC00003,RC00332	ko00000,ko00001,ko00002,ko01000,ko02048,ko03032,ko03036				1HZAK@117743,47J4A@76831,4NG9A@976,COG0270@1,COG0270@2	L	C-5 cytosine-specific DNA methylase
ctg14822_00002	ctg14822	929704.Myrod_0681	dcm		2.1.1.37	ko:K00558	ko00270,ko01100,ko05206,map00270,map01100,map05206	M00035	R04858	RC00003,RC00332	ko00000,ko00001,ko00002,ko01000,ko02048,ko03032,ko03036				1HZAK@117743,47J4A@76831,4NG9A@976,COG0270@1,COG0270@2	L	C-5 cytosine-specific DNA methylase
ctg14822_00034	ctg14822	1168478.I6R9L9_9CAUD													4QCHV@10239,4QMEA@10699,4QQEZ@28883,4QUW9@35237	S	Virulence-associated protein E
ctg14822_00036	ctg14822	1327974.S0A0U7_9CAUD													4QCHV@10239,4QMEA@10699,4QQEZ@28883,4QUW9@35237	S	Virulence-associated protein E
ctg14829_00012	ctg14829	411902.CLOBOL_03776													1UEF3@1239,2220M@1506553,25JBW@186801,29UDU@1,30FQH@2	S	Zonular occludens toxin (Zot)
ctg1485_00025	ctg1485	457424.BFAG_02390													2FSEU@200643,4AQT2@815,4NDVI@976,COG1235@1,COG1235@2	S	Metallo-beta-lactamase superfamily
ctg1486_00017	ctg1486	272563.CD630_09270			2.1.1.37	ko:K00558	ko00270,ko01100,ko05206,map00270,map01100,map05206	M00035	R04858	RC00003,RC00332	ko00000,ko00001,ko00002,ko01000,ko02048,ko03032,ko03036				1TS3G@1239,249Q9@186801,25TEA@186804,COG0270@1,COG0270@2	L	C-5 cytosine-specific DNA methylase
ctg14893_00003	ctg14893	1219031.BBJR01000076_gene980				ko:K10954	ko05110,map05110				ko00000,ko00001,ko02042				1R51Y@1224,2VIPX@28216,4AFJF@80864,COG4128@1,COG4128@2	S	Zonular occludens toxin (Zot)
ctg14893_00004	ctg14893	1219031.BBJR01000076_gene980				ko:K10954	ko05110,map05110				ko00000,ko00001,ko02042				1R51Y@1224,2VIPX@28216,4AFJF@80864,COG4128@1,COG4128@2	S	Zonular occludens toxin (Zot)
ctg14893_00014	ctg14893	1219031.BBJR01000076_gene980				ko:K10954	ko05110,map05110				ko00000,ko00001,ko02042				1R51Y@1224,2VIPX@28216,4AFJF@80864,COG4128@1,COG4128@2	S	Zonular occludens toxin (Zot)
ctg1493_00022	ctg1493	1151292.QEW_2466													1TQNX@1239,2495S@186801,25R73@186804,COG5545@1,COG5545@2	S	Virulence-associated protein E
ctg1493_00023	ctg1493	1329516.JPST01000014_gene649													1TQNX@1239,4HCHZ@91061,COG5545@1,COG5545@2	T	Virulence-associated protein E
ctg1493_00024	ctg1493	411902.CLOBOL_02544													1TQNX@1239,21XZ7@1506553,2495S@186801,COG5545@1,COG5545@2	S	Virulence-associated protein E
ctg15167_00008	ctg15167	1033733.CAEK01000007_gene1648	dcm		2.1.1.37	ko:K00558	ko00270,ko01100,ko05206,map00270,map01100,map05206	M00035	R04858	RC00003,RC00332	ko00000,ko00001,ko00002,ko01000,ko02048,ko03032,ko03036				1TR40@1239,22GA7@1570339,24A8V@186801,COG0270@1,COG0270@2	H	Cytosine-specific methyltransferase
ctg15167_00012	ctg15167	690850.Desaf_1950													1Q0IU@1224,2MENU@213115,2WTTH@28221,436NX@68525,COG0175@1,COG0175@2	EH	Phosphoadenosine phosphosulfate reductase family
ctg1517_00011	ctg1517	314292.VAS14_02246	folE	GO:0000166,GO:0001882,GO:0001883,GO:0003674,GO:0003824,GO:0003933,GO:0003934,GO:0005488,GO:0005525,GO:0005575,GO:0005622,GO:0005623,GO:0005737,GO:0005829,GO:0006066,GO:0006082,GO:0006139,GO:0006575,GO:0006725,GO:0006729,GO:0006732,GO:0006760,GO:0006807,GO:0008150,GO:0008152,GO:0008270,GO:0008616,GO:0009058,GO:0009108,GO:0009116,GO:0009119,GO:0009163,GO:0009987,GO:0016787,GO:0016810,GO:0016814,GO:…	2.7.6.3,3.5.4.16	ko:K00950,ko:K01495	ko00790,ko01100,map00790,map01100	M00126,M00841,M00842,M00843	R00428,R03503,R04639,R05046,R05048	RC00002,RC00017,RC00263,RC00294,RC00323,RC00945,RC01188	ko00000,ko00001,ko00002,ko01000			iNJ661.Rv3609c	1MY3N@1224,1RMQM@1236,1XUKF@135623,COG0302@1,COG0302@2	F	GTP cyclohydrolase
ctg1517_00013	ctg1517	313628.LNTAR_18825	queD		4.1.2.50,4.2.3.12	ko:K01737	ko00790,ko01100,map00790,map01100	M00842,M00843	R04286,R09959	RC01117,RC02846,RC02847	ko00000,ko00001,ko00002,ko01000,ko03016				COG0720@1,COG0720@2	H	synthase
ctg1517_00016	ctg1517	1283340.Q6WI28_BPKVM													4QGHR@10239,4QIT5@10662,4QTRG@28883,4QWID@35237	S	Queuosine biosynthesis protein QueC
ctg1517_00017	ctg1517	385682.AFSL01000084_gene1108	queF		1.7.1.13	ko:K06879,ko:K09457	ko00790,ko01100,map00790,map01100		R07605	RC01875	ko00000,ko00001,ko01000,ko03016				2G2IH@200643,3XJ5K@558415,4NJJJ@976,COG0780@1,COG0780@2,COG2904@1,COG2904@2	S	Nitrile reductase, 7-cyano-7-deazaguanine-reductase N-term
ctg1517_00022	ctg1517	1283340.Q6WHL9_BPKVM													4QFBT@10239,4QIIN@10662,4R09C@35237	S	4Fe-4S single cluster domain
ctg1525_00025	ctg1525	472175.EL18_01389	dcm		2.1.1.37	ko:K00558	ko00270,ko01100,ko05206,map00270,map01100,map05206	M00035	R04858	RC00003,RC00332	ko00000,ko00001,ko00002,ko01000,ko02048,ko03032,ko03036				1MV9D@1224,2TSWF@28211,43KJZ@69277,COG0270@1,COG0270@2	H	C-5 cytosine-specific DNA methylase
ctg1529_00046	ctg1529	411468.CLOSCI_00575			2.1.1.37	ko:K00558,ko:K17398	ko00270,ko01100,ko05206,map00270,map01100,map05206	M00035	R04858	RC00003,RC00332	ko00000,ko00001,ko00002,ko01000,ko02048,ko03032,ko03036				1V3W2@1239,22348@1506553,24HK1@186801,COG0270@1,COG0270@2	L	C-5 cytosine-specific DNA methylase
ctg1533_00035	ctg1533	1123058.KB894217_gene524			3.6.4.12	ko:K17680					ko00000,ko01000,ko03029				1HYGS@117743,4NG2W@976,COG0358@1,COG0358@2,COG5545@1,COG5545@2	L	Virulence-associated protein E
ctg15350_00013	ctg15350	657322.FPR_02170	metK	GO:0003674,GO:0003824,GO:0004478,GO:0005575,GO:0005622,GO:0005623,GO:0005737,GO:0005829,GO:0016740,GO:0016765,GO:0044424,GO:0044444,GO:0044464	2.5.1.6	ko:K00789	ko00270,ko01100,ko01110,ko01230,map00270,map01100,map01110,map01230	M00034,M00035,M00368,M00609	R00177,R04771	RC00021,RC01211	ko00000,ko00001,ko00002,ko01000				1TPCV@1239,248QF@186801,3WGI3@541000,COG0192@1,COG0192@2	H	Catalyzes the formation of S-adenosylmethionine (AdoMet) from methionine and ATP. The overall synthetic reaction is composed of two sequential steps, AdoMet formation and the subsequent tripolyphosphate hydrolysis which occurs prior to release of AdoMet from the enzyme
ctg15350_00025	ctg15350	1033733.CAEK01000021_gene389	metK	GO:0003674,GO:0003824,GO:0004478,GO:0005575,GO:0005622,GO:0005623,GO:0005737,GO:0005829,GO:0016740,GO:0016765,GO:0044424,GO:0044444,GO:0044464	2.5.1.6	ko:K00789	ko00270,ko01100,ko01110,ko01230,map00270,map01100,map01110,map01230	M00034,M00035,M00368,M00609	R00177,R04771	RC00021,RC01211	ko00000,ko00001,ko00002,ko01000				1TPCV@1239,22G2P@1570339,248QF@186801,COG0192@1,COG0192@2	H	Catalyzes the formation of S-adenosylmethionine (AdoMet) from methionine and ATP. The overall synthetic reaction is composed of two sequential steps, AdoMet formation and the subsequent tripolyphosphate hydrolysis which occurs prior to release of AdoMet from the enzyme
ctg1539_00003	ctg1539	273116			5.1.3.2,5.1.3.20	ko:K01784,ko:K03274	ko00052,ko00520,ko00540,ko01100,map00052,map00520,map00540,map01100	M00064,M00361,M00362,M00632	R00291,R02984,R05176	RC00289,RC01291	ko00000,ko00001,ko00002,ko01000,ko01005				2XTTP@28890,COG0451@1,arCOG01369@2157	M	NAD-dependent epimerase dehydratase
ctg1539_00005	ctg1539	684719.HIMB114_00008680	tehB		2.1.1.265	ko:K15256,ko:K16868					ko00000,ko01000,ko03016				COG0500@1,COG2226@2	Q	methyltransferase
ctg154_00022	ctg154	457424.BFAG_02390													2FSEU@200643,4AQT2@815,4NDVI@976,COG1235@1,COG1235@2	S	Metallo-beta-lactamase superfamily
ctg1544_00017	ctg1544	1449338.JQLU01000005_gene1312	nadD		2.7.1.22,2.7.7.1,2.7.7.18,3.6.1.55	ko:K00969,ko:K03574,ko:K06211	ko00760,ko01100,map00760,map01100	M00115	R00137,R02324,R03005	RC00002,RC00017	ko00000,ko00001,ko00002,ko01000,ko03000,ko03400			iIT341.HP1337	1TQ29@1239,4HBZT@91061,COG1057@1,COG1057@2,COG3172@1,COG3172@2	H	adenylyltransferase
ctg1544_00020	ctg1544	1232453.BAIF02000102_gene3698	pncA		3.5.1.19	ko:K08281	ko00760,ko01100,map00760,map01100		R01268	RC00100	ko00000,ko00001,ko01000				1V1CY@1239,24HQM@186801,2694X@186813,COG1335@1,COG1335@2	Q	Isochorismatase family
ctg1548_00031	ctg1548	441768.ACL_0600	metK	GO:0003674,GO:0003824,GO:0004478,GO:0005575,GO:0005622,GO:0005623,GO:0005737,GO:0005829,GO:0016740,GO:0016765,GO:0044424,GO:0044444,GO:0044464	2.5.1.6	ko:K00789	ko00270,ko01100,ko01110,ko01230,map00270,map01100,map01110,map01230	M00034,M00035,M00368,M00609	R00177,R04771	RC00021,RC01211	ko00000,ko00001,ko00002,ko01000				3WT3I@544448,COG0192@1,COG0192@2	H	Catalyzes the formation of S-adenosylmethionine (AdoMet) from methionine and ATP. The overall synthetic reaction is composed of two sequential steps, AdoMet formation and the subsequent tripolyphosphate hydrolysis which occurs prior to release of AdoMet from the enzyme
ctg1548_00032	ctg1548	441768.ACL_0600	metK	GO:0003674,GO:0003824,GO:0004478,GO:0005575,GO:0005622,GO:0005623,GO:0005737,GO:0005829,GO:0016740,GO:0016765,GO:0044424,GO:0044444,GO:0044464	2.5.1.6	ko:K00789	ko00270,ko01100,ko01110,ko01230,map00270,map01100,map01110,map01230	M00034,M00035,M00368,M00609	R00177,R04771	RC00021,RC01211	ko00000,ko00001,ko00002,ko01000				3WT3I@544448,COG0192@1,COG0192@2	H	Catalyzes the formation of S-adenosylmethionine (AdoMet) from methionine and ATP. The overall synthetic reaction is composed of two sequential steps, AdoMet formation and the subsequent tripolyphosphate hydrolysis which occurs prior to release of AdoMet from the enzyme
ctg15496_00005	ctg15496	411902.CLOBOL_02937													1TQ8E@1239,21XZY@1506553,249U2@186801,COG1235@1,COG1235@2	S	Beta-lactamase superfamily domain
ctg15514_00009	ctg15514	755731.Clo1100_1151													COG1694@1,COG1694@2	FG	Mazg nucleotide pyrophosphohydrolase
ctg15514_00018	ctg15514	755731.Clo1100_1151													COG1694@1,COG1694@2	FG	Mazg nucleotide pyrophosphohydrolase
ctg15522_00020	ctg15522	745718.JADT01000009_gene3032	nadV		2.4.2.12	ko:K03462	ko00760,ko01100,ko04621,map00760,map01100,map04621		R01271	RC00033	ko00000,ko00001,ko01000				1HZEQ@117743,4NGVU@976,COG1488@1,COG1488@2	H	nicotinate phosphoribosyltransferase
ctg1558_00017	ctg1558	1122978.AUFP01000005_gene1385			2.1.1.37	ko:K00558	ko00270,ko01100,ko05206,map00270,map01100,map05206	M00035	R04858	RC00003,RC00332	ko00000,ko00001,ko00002,ko01000,ko02048,ko03032,ko03036				4NG9A@976,COG0270@1,COG0270@2	H	Cytosine-specific methyltransferase
ctg156_00019	ctg156	1419583.V466_28980	K		3.5.1.28	ko:K01449,ko:K21471			R04112	RC00064,RC00141	ko00000,ko01000,ko01002,ko01011				1N05J@1224,1RPP6@1236,1YTNI@136843,COG0791@1,COG0791@2,COG1310@1,COG1310@2	M	JAB/MPN domain
ctg15690_00003	ctg15690	742767.HMPREF9456_03390													230XX@171551,2G11I@200643,4PNYM@976,COG0175@1,COG0175@2	EH	Phosphoadenosine phosphosulfate reductase family
ctg15690_00004	ctg15690	742767.HMPREF9456_03390													230XX@171551,2G11I@200643,4PNYM@976,COG0175@1,COG0175@2	EH	Phosphoadenosine phosphosulfate reductase family
ctg15690_00012	ctg15690	742767.HMPREF9456_03390													230XX@171551,2G11I@200643,4PNYM@976,COG0175@1,COG0175@2	EH	Phosphoadenosine phosphosulfate reductase family
ctg157_00015	ctg157	1357423.S5MVZ1_9CAUD													4QAR2@10239,4QIED@10662,4QVBC@35237	S	dihydrofolate reductase activity
ctg1574_00014	ctg1574	873513.HMPREF6485_0886	MA20_27270												COG1694@1,COG1694@2	FG	Mazg nucleotide pyrophosphohydrolase
ctg1579_00032	ctg1579	1280685.AUKC01000004_gene1748													1TSPC@1239,24D1S@186801,4BX7E@830,COG1819@1,COG1819@2	CG	UDP-glucoronosyl and UDP-glucosyl transferase
ctg15813_00012	ctg15813	742738.HMPREF9460_04053	ydiP		2.1.1.37	ko:K00558	ko00270,ko01100,ko05206,map00270,map01100,map05206	M00035	R04858	RC00003,RC00332	ko00000,ko00001,ko00002,ko01000,ko02048,ko03032,ko03036				1TPNE@1239,24B1A@186801,26A94@186813,COG0270@1,COG0270@2	L	C-5 cytosine-specific DNA methylase
ctg15813_00014	ctg15813	1291050.JAGE01000001_gene2907			1.8.4.10,1.8.4.8	ko:K00390	ko00920,ko01100,ko01120,map00920,map01100,map01120	M00176	R02021	RC00007,RC02862	ko00000,ko00001,ko00002,ko01000				1TSMI@1239,24A18@186801,COG0175@1,COG0175@2	EH	Phosphoadenosine phosphosulfate reductase
ctg15817_00005	ctg15817	1291050.JAGE01000001_gene2907			1.8.4.10,1.8.4.8	ko:K00390	ko00920,ko01100,ko01120,map00920,map01100,map01120	M00176	R02021	RC00007,RC02862	ko00000,ko00001,ko00002,ko01000				1TSMI@1239,24A18@186801,COG0175@1,COG0175@2	EH	Phosphoadenosine phosphosulfate reductase
ctg15862_00013	ctg15862	879308.HMPREF9130_0427													1TQBQ@1239,2493M@186801,COG0175@1,COG0175@2	EH	sulfate reduction
ctg159_00014	ctg159	1051501.AYTL01000030_gene2347	folA		1.1.1.262,1.5.1.3	ko:K00097,ko:K00287,ko:K18589,ko:K18590	ko00670,ko00750,ko00790,ko01100,ko01523,map00670,map00750,map00790,map01100,map01523	M00124,M00126,M00840	R00936,R00937,R00939,R00940,R02235,R02236,R05681,R05837,R07406,R11765	RC00089,RC00109,RC00110,RC00158,RC00675,RC01475	br01600,ko00000,ko00001,ko00002,ko01000,ko01504			iJN746.PP_5132	1VB80@1239,1ZG71@1386,4HIGJ@91061,COG0262@1,COG0262@2	H	Key enzyme in folate metabolism. Catalyzes an essential reaction for de novo glycine and purine synthesis, and for DNA precursor synthesis
ctg15938_00012	ctg15938	755731.Clo1100_1151													COG1694@1,COG1694@2	FG	Mazg nucleotide pyrophosphohydrolase
ctg15981_00022	ctg15981	441768.ACL_0690	folA		1.5.1.3	ko:K00287	ko00670,ko00790,ko01100,ko01523,map00670,map00790,map01100,map01523	M00126,M00840	R00936,R00937,R00939,R00940,R02235,R02236,R11765	RC00109,RC00110,RC00158	ko00000,ko00001,ko00002,ko01000				3WTUP@544448,COG0262@1,COG0262@2	H	Dihydrofolate reductase
ctg15981_00023	ctg15981	441768.ACL_0692	pepV		3.5.1.18	ko:K01270,ko:K01274,ko:K01439	ko00300,ko00480,ko01100,ko01120,ko01230,map00300,map00480,map01100,map01120,map01230	M00016	R00899,R02734,R04951	RC00064,RC00090,RC00096,RC00141	ko00000,ko00001,ko00002,ko01000,ko01002				3WT41@544448,COG0624@1,COG0624@2	E	Peptidase family M20/M25/M40
ctg16_00050	ctg16	753084.F4YCI6_9CAUD													4QAIJ@10239,4QM02@10699,4QPXI@28883,4QVZ9@35237	S	C-5 cytosine-specific DNA methylase
ctg16_00062	ctg16	1540099.A0A0A0RPI6_9CAUD													4QDUC@10239,4QM0C@10699,4QR22@28883	S	negative regulation of transcription, DNA-dependent
ctg160_00009	ctg160	1561998.Csp11.Scaffold630.g18185.t1			2.4.1.186	ko:K00750	ko00500,ko01100,map00500,map01100		R00292,R03681	RC00005,RC00171	ko00000,ko00001,ko01000,ko01003		GT8		1KYAB@119089,38HKS@33154,3BDNN@33208,3CR58@33213,40AN1@6231,40WP1@6236,COG5597@1,KOG1950@2759	G	Glycosyl transferase family 8
ctg160_00043	ctg160	1158606.I579_01911	metK		2.5.1.6	ko:K00789	ko00270,ko01100,ko01110,ko01230,map00270,map01100,map01110,map01230	M00034,M00035,M00368,M00609	R00177,R04771	RC00021,RC01211	ko00000,ko00001,ko00002,ko01000				1TT9U@1239,4HUZ6@91061,COG0192@1,COG0192@2	H	S-adenosylmethionine synthetase, N-terminal domain
ctg16028_00003	ctg16028	272563.CD630_09270			2.1.1.37	ko:K00558	ko00270,ko01100,ko05206,map00270,map01100,map05206	M00035	R04858	RC00003,RC00332	ko00000,ko00001,ko00002,ko01000,ko02048,ko03032,ko03036				1TS3G@1239,249Q9@186801,25TEA@186804,COG0270@1,COG0270@2	L	C-5 cytosine-specific DNA methylase
ctg16028_00004	ctg16028	1499683.CCFF01000017_gene2594			2.1.1.37	ko:K00558	ko00270,ko01100,ko05206,map00270,map01100,map05206	M00035	R04858	RC00003,RC00332	ko00000,ko00001,ko00002,ko01000,ko02048,ko03032,ko03036				1TS3G@1239,249Q9@186801,36GET@31979,COG0270@1,COG0270@2	H	PFAM C-5 cytosine-specific DNA methylase
ctg16028_00005	ctg16028	1499683.CCFF01000017_gene2594			2.1.1.37	ko:K00558	ko00270,ko01100,ko05206,map00270,map01100,map05206	M00035	R04858	RC00003,RC00332	ko00000,ko00001,ko00002,ko01000,ko02048,ko03032,ko03036				1TS3G@1239,249Q9@186801,36GET@31979,COG0270@1,COG0270@2	H	PFAM C-5 cytosine-specific DNA methylase
ctg16044_00008	ctg16044	926692.AZYG01000059_gene79													1TSJF@1239,249ZR@186801,COG1235@1,COG1235@2	S	Metallo-beta-lactamase superfamily
ctg1609_00017	ctg1609	1118055.CAGU01000029_gene41													1TSJF@1239,22II2@1570339,249ZR@186801,COG1235@1,COG1235@2	S	Beta-lactamase superfamily domain
ctg161_00089	ctg161	1121100.JCM6294_1066													2FSEU@200643,4AQT2@815,4NDVI@976,COG1235@1,COG1235@2	S	Metallo-beta-lactamase superfamily
ctg16111_00008	ctg16111	639282.DEFDS_P119			4.1.99.22	ko:K03639	ko00790,ko01100,ko04122,map00790,map01100,map04122		R09394	RC03420	ko00000,ko00001,ko01000				COG0535@1,COG0535@2	I	radical SAM domain protein
ctg16116_00003	ctg16116	411459.RUMOBE_01421													1V0T9@1239,24ASP@186801,3Y12C@572511,COG1028@1,COG1028@2	IQ	Enoyl-(Acyl carrier protein) reductase
ctg16123_00002	ctg16123	742733.HMPREF9469_01838													1TQBQ@1239,2493M@186801,COG0175@1,COG0175@2	EH	sulfate reduction
ctg1613_00017	ctg1613	1173745.A0A059TAP4_9CAUD													4QAR1@10239,4QM76@10699,4QPJE@28883,4QUNA@35237	S	AAA domain (dynein-related subfamily)
ctg16260_00007	ctg16260	441768.ACL_0351	fpg	GO:0003674,GO:0003824,GO:0004140,GO:0006139,GO:0006163,GO:0006164,GO:0006725,GO:0006732,GO:0006753,GO:0006793,GO:0006796,GO:0006807,GO:0008150,GO:0008152,GO:0009058,GO:0009108,GO:0009117,GO:0009150,GO:0009152,GO:0009165,GO:0009259,GO:0009260,GO:0009987,GO:0015936,GO:0015937,GO:0016301,GO:0016310,GO:0016740,GO:0016772,GO:0016773,GO:0018130,GO:0019438,GO:0019637,GO:0019693,GO:0033865,GO:0033866,GO:…	2.7.1.24,3.2.2.23,4.2.99.18	ko:K00859,ko:K08309,ko:K10563	ko00770,ko01100,ko03410,map00770,map01100,map03410	M00120	R00130	RC00002,RC00078	ko00000,ko00001,ko00002,ko01000,ko01011,ko03400		GH23	iIT341.HP0831	3WT57@544448,COG0237@1,COG0237@2,COG0266@1,COG0266@2	L	Involved in base excision repair of DNA damaged by oxidation or by mutagenic agents. Acts as DNA glycosylase that recognizes and removes damaged bases. Has a preference for oxidized purines, such as 7,8-dihydro-8-oxoguanine (8-oxoG). Has AP (apurinic apyrimidinic) lyase activity and introduces nicks in the DNA strand. Cleaves the DNA backbone by beta-delta elimination to generate a single-strand …
ctg1631_00017	ctg1631	755731.Clo1100_1151													COG1694@1,COG1694@2	FG	Mazg nucleotide pyrophosphohydrolase
ctg16355_00010	ctg16355	537013.CLOSTMETH_01716													1TSJF@1239,249ZR@186801,COG1235@1,COG1235@2	S	Metallo-beta-lactamase superfamily
ctg16355_00014	ctg16355	537013.CLOSTMETH_01716													1TSJF@1239,249ZR@186801,COG1235@1,COG1235@2	S	Metallo-beta-lactamase superfamily
ctg16355_00019	ctg16355	537013.CLOSTMETH_01716													1TSJF@1239,249ZR@186801,COG1235@1,COG1235@2	S	Metallo-beta-lactamase superfamily
ctg16355_00020	ctg16355	537013.CLOSTMETH_01716													1TSJF@1239,249ZR@186801,COG1235@1,COG1235@2	S	Metallo-beta-lactamase superfamily
ctg16383_00010	ctg16383	873449.STRCR_2179	folD	GO:0003674,GO:0003824,GO:0004477,GO:0004488,GO:0005575,GO:0005622,GO:0005623,GO:0005737,GO:0005829,GO:0006730,GO:0008150,GO:0008152,GO:0009987,GO:0016491,GO:0016645,GO:0016646,GO:0016787,GO:0016810,GO:0016814,GO:0019238,GO:0044237,GO:0044281,GO:0044424,GO:0044444,GO:0044464,GO:0055114	1.5.1.5,3.5.4.9	ko:K01491	ko00670,ko00720,ko01100,ko01120,ko01200,map00670,map00720,map01100,map01120,map01200	M00140,M00377	R01220,R01655	RC00202,RC00578	ko00000,ko00001,ko00002,ko01000				1TP1P@1239,4H9Q6@91061,COG0190@1,COG0190@2	F	Catalyzes the oxidation of 5,10- methylenetetrahydrofolate to 5,10-methenyltetrahydrofolate and then the hydrolysis of 5,10-methenyltetrahydrofolate to 10- formyltetrahydrofolate
ctg16383_00012	ctg16383	649639.Bcell_1714	folD	GO:0003674,GO:0003824,GO:0004477,GO:0004488,GO:0005575,GO:0005622,GO:0005623,GO:0005737,GO:0005829,GO:0006730,GO:0008150,GO:0008152,GO:0009987,GO:0016491,GO:0016645,GO:0016646,GO:0016787,GO:0016810,GO:0016814,GO:0019238,GO:0044237,GO:0044281,GO:0044424,GO:0044444,GO:0044464,GO:0055114	1.5.1.5,3.5.4.9	ko:K01491	ko00670,ko00720,ko01100,ko01120,ko01200,map00670,map00720,map01100,map01120,map01200	M00140,M00377	R01220,R01655	RC00202,RC00578	ko00000,ko00001,ko00002,ko01000				1TP1P@1239,1ZC9G@1386,4H9Q6@91061,COG0190@1,COG0190@2	F	Catalyzes the oxidation of 5,10- methylenetetrahydrofolate to 5,10-methenyltetrahydrofolate and then the hydrolysis of 5,10-methenyltetrahydrofolate to 10- formyltetrahydrofolate
ctg165_00051	ctg165	657322.FPR_23140	Z012_10045		2.1.1.37	ko:K00558	ko00270,ko01100,ko05206,map00270,map01100,map05206	M00035	R04858	RC00003,RC00332	ko00000,ko00001,ko00002,ko01000,ko02048,ko03032,ko03036				COG0270@1,COG0270@2	L	DNA (cytosine-5-)-methyltransferase activity
ctg165_00052	ctg165	1321814.HMPREF9089_00912	dcm		2.1.1.37	ko:K00558	ko00270,ko01100,ko05206,map00270,map01100,map05206	M00035	R04858	RC00003,RC00332	ko00000,ko00001,ko00002,ko01000,ko02048,ko03032,ko03036				1TR36@1239,249XY@186801,25X1D@186806,COG0270@1,COG0270@2	H	C-5 cytosine-specific DNA methylase
ctg165_00055	ctg165	1009370.ALO_12726			1.8.4.10,1.8.4.8	ko:K00390	ko00920,ko01100,ko01120,map00920,map01100,map01120	M00176	R02021	RC00007,RC02862	ko00000,ko00001,ko00002,ko01000				1TSMI@1239,4H2P8@909932,COG0175@1,COG0175@2	EH	Phosphoadenosine phosphosulfate reductase family
ctg1651_00020	ctg1651	742767.HMPREF9456_03390													230XX@171551,2G11I@200643,4PNYM@976,COG0175@1,COG0175@2	EH	Phosphoadenosine phosphosulfate reductase family
ctg1653_00021	ctg1653	1541960.KQ78_01519	mazG												COG1694@1,COG1694@2	FG	Mazg nucleotide pyrophosphohydrolase
ctg1653_00045	ctg1653	1278304.JAFR01000001_gene616	dcm		2.1.1.37	ko:K00558	ko00270,ko01100,ko05206,map00270,map01100,map05206	M00035	R04858	RC00003,RC00332	ko00000,ko00001,ko00002,ko01000,ko02048,ko03032,ko03036				3WT53@544448,COG0270@1,COG0270@2	L	C-5 cytosine-specific DNA methylase
ctg16613_00021	ctg16613	926692.AZYG01000059_gene79													1TSJF@1239,249ZR@186801,COG1235@1,COG1235@2	S	Metallo-beta-lactamase superfamily
ctg16613_00023	ctg16613	756499.Desde_1069													COG1694@1,COG1694@2	FG	Mazg nucleotide pyrophosphohydrolase
ctg16617_00004	ctg16617	562981.HMPREF0428_00987			2.1.1.37	ko:K00558	ko00270,ko01100,ko05206,map00270,map01100,map05206	M00035	R04858	RC00003,RC00332	ko00000,ko00001,ko00002,ko01000,ko02048,ko03032,ko03036				1TS6V@1239,4HE0D@91061,COG0270@1,COG0270@2	L	Belongs to the class I-like SAM-binding methyltransferase superfamily. C5-methyltransferase family
ctg16635_00015	ctg16635	1410650.JHWL01000037_gene595			1.8.4.10,1.8.4.8	ko:K00390	ko00920,ko01100,ko01120,map00920,map01100,map01120	M00176	R02021	RC00007,RC02862	ko00000,ko00001,ko00002,ko01000				1TSEE@1239,24EZM@186801,4C0JU@830,COG0175@1,COG0175@2	EH	Phosphoadenosine phosphosulfate reductase family
ctg16635_00021	ctg16635	1410650.JHWL01000037_gene595			1.8.4.10,1.8.4.8	ko:K00390	ko00920,ko01100,ko01120,map00920,map01100,map01120	M00176	R02021	RC00007,RC02862	ko00000,ko00001,ko00002,ko01000				1TSEE@1239,24EZM@186801,4C0JU@830,COG0175@1,COG0175@2	EH	Phosphoadenosine phosphosulfate reductase family
ctg1665_00067	ctg1665	1410674.JNKU01000006_gene1655			2.7.7.73,2.7.7.80	ko:K03148,ko:K21029	ko00730,ko01100,ko04122,map00730,map01100,map04122		R07459	RC00043	ko00000,ko00001,ko01000				1TQ3U@1239,4HBGP@91061,COG0476@1,COG0476@2	H	Dinucleotide-utilizing enzymes involved in molybdopterin and thiamine biosynthesis family 2
ctg1673_00003	ctg1673	948870.I7HPE7_9CAUD													4QAIJ@10239,4QPXI@28883,4QVZ9@35237	S	C-5 cytosine-specific DNA methylase
ctg16734_00003	ctg16734	441768.ACL_1365	ygfA	GO:0003674,GO:0003824,GO:0006082,GO:0006575,GO:0006725,GO:0006730,GO:0006732,GO:0006760,GO:0006807,GO:0008150,GO:0008152,GO:0009058,GO:0009108,GO:0009396,GO:0009987,GO:0016053,GO:0016874,GO:0016879,GO:0016882,GO:0018130,GO:0019438,GO:0019752,GO:0022611,GO:0030272,GO:0032502,GO:0034641,GO:0035999,GO:0042398,GO:0042558,GO:0042559,GO:0043436,GO:0043603,GO:0043604,GO:0044237,GO:0044249,GO:0044271,GO:…	6.3.3.2	ko:K01934	ko00670,ko01100,map00670,map01100		R02301	RC00183	ko00000,ko00001,ko01000			iECABU_c1320.ECABU_c31940,iECOK1_1307.ECOK1_3298,iECSF_1327.ECSF_2705,iUTI89_1310.UTI89_C3298	3WU30@544448,COG0212@1,COG0212@2	H	5-formyltetrahydrofolate cyclo-ligase family
ctg1682_00005	ctg1682	1384065.JAGS01000001_gene3108			2.1.1.37	ko:K00558,ko:K17398	ko00270,ko01100,ko05206,map00270,map01100,map05206	M00035	R04858	RC00003,RC00332	ko00000,ko00001,ko00002,ko01000,ko02048,ko03032,ko03036				1V3W2@1239,24HK1@186801,3WNCG@541000,COG0270@1,COG0270@2	L	C-5 cytosine-specific DNA methylase
ctg1689_00019	ctg1689	1048830.GUU_02608	folD	GO:0003674,GO:0003824,GO:0004477,GO:0004488,GO:0005575,GO:0005622,GO:0005623,GO:0005737,GO:0005829,GO:0006730,GO:0008150,GO:0008152,GO:0009987,GO:0016491,GO:0016645,GO:0016646,GO:0016787,GO:0016810,GO:0016814,GO:0019238,GO:0044237,GO:0044281,GO:0044424,GO:0044444,GO:0044464,GO:0055114	1.5.1.5,3.5.4.9	ko:K01491	ko00670,ko00720,ko01100,ko01120,ko01200,map00670,map00720,map01100,map01120,map01200	M00140,M00377	R01220,R01655	RC00202,RC00578	ko00000,ko00001,ko00002,ko01000				3WTEU@544448,COG0190@1,COG0190@2	F	Catalyzes the oxidation of 5,10- methylenetetrahydrofolate to 5,10-methenyltetrahydrofolate and then the hydrolysis of 5,10-methenyltetrahydrofolate to 10- formyltetrahydrofolate
ctg16890_00016	ctg16890	1443122.Z958_05735													1VF8U@1239,25D78@186801,COG1235@1,COG1235@2	S	May be involved in the transport of PQQ or its precursor to the periplasm
ctg16890_00022	ctg16890	441768.ACL_0487	mgs	GO:0000287,GO:0003674,GO:0003824,GO:0005488,GO:0006629,GO:0006643,GO:0008150,GO:0008152,GO:0008610,GO:0009058,GO:0009987,GO:0016740,GO:0016757,GO:0016758,GO:0043167,GO:0043169,GO:0044237,GO:0044238,GO:0044249,GO:0044255,GO:0046467,GO:0046872,GO:0071704,GO:1901576	2.4.1.337	ko:K19002	ko00561,ko01100,map00561,map01100		R10850	RC00005,RC00059	ko00000,ko00001,ko01000,ko01003		GT4		3WTD3@544448,COG0438@1,COG0438@2	M	Glycosyltransferase Family 4
ctg1690_00008	ctg1690	120574.Q94M66_9CAUD													4QAIJ@10239,4QM02@10699,4QPXI@28883,4QVZ9@35237	S	C-5 cytosine-specific DNA methylase
ctg1690_00009	ctg1690	397290.C810_05213	dcm		2.1.1.37	ko:K00558	ko00270,ko01100,ko05206,map00270,map01100,map05206	M00035	R04858	RC00003,RC00332	ko00000,ko00001,ko00002,ko01000,ko02048,ko03032,ko03036				1TS3G@1239,249Q9@186801,27KBU@186928,COG0270@1,COG0270@2	H	C-5 cytosine-specific DNA methylase
ctg16920_00002	ctg16920	1286171.EAL2_c10940	MA20_27270												1VIQA@1239,24SKH@186801,COG1694@1,COG1694@2	S	MazG nucleotide pyrophosphohydrolase
ctg16929_00003	ctg16929	1122917.KB899683_gene4786			2.1.1.37	ko:K00558	ko00270,ko01100,ko05206,map00270,map01100,map05206	M00035	R04858	RC00003,RC00332	ko00000,ko00001,ko00002,ko01000,ko02048,ko03032,ko03036				1TS6V@1239,26UQS@186822,4HE0D@91061,COG0270@1,COG0270@2	L	Belongs to the class I-like SAM-binding methyltransferase superfamily. C5-methyltransferase family
ctg16973_00014	ctg16973	1121115.AXVN01000007_gene3542	dcm		2.1.1.37	ko:K00558	ko00270,ko01100,ko05206,map00270,map01100,map05206	M00035	R04858	RC00003,RC00332	ko00000,ko00001,ko00002,ko01000,ko02048,ko03032,ko03036				1TS3G@1239,249Q9@186801,3Y0XY@572511,COG0270@1,COG0270@2	L	C-5 cytosine-specific DNA methylase
ctg16973_00017	ctg16973	1121871.AUAT01000002_gene1371	dcm		2.1.1.37	ko:K00558	ko00270,ko01100,ko05206,map00270,map01100,map05206	M00035	R04858	RC00003,RC00332	ko00000,ko00001,ko00002,ko01000,ko02048,ko03032,ko03036				1TS3G@1239,4IQ0X@91061,COG0270@1,COG0270@2	H	C-5 cytosine-specific DNA methylase
ctg16973_00032	ctg16973	1121871.AUAT01000002_gene1371	dcm		2.1.1.37	ko:K00558	ko00270,ko01100,ko05206,map00270,map01100,map05206	M00035	R04858	RC00003,RC00332	ko00000,ko00001,ko00002,ko01000,ko02048,ko03032,ko03036				1TS3G@1239,4IQ0X@91061,COG0270@1,COG0270@2	H	C-5 cytosine-specific DNA methylase
ctg16976_00017	ctg16976	1321774.HMPREF9108_01942	dcm		2.1.1.37	ko:K00558	ko00270,ko01100,ko05206,map00270,map01100,map05206	M00035	R04858	RC00003,RC00332	ko00000,ko00001,ko00002,ko01000,ko02048,ko03032,ko03036				37ASC@32066,COG0270@1,COG0270@2	H	PFAM C-5 cytosine-specific DNA methylase
ctg170_00022	ctg170	1545702.LACWKB8_1676			2.7.7.73,2.7.7.80	ko:K03148,ko:K21029	ko00730,ko01100,ko04122,map00730,map01100,map04122		R07459	RC00043	ko00000,ko00001,ko01000				1TQ3U@1239,3F56D@33958,4HBGP@91061,COG0476@1,COG0476@2	H	ThiF family
ctg17007_00006	ctg17007	753084.F4YCI6_9CAUD													4QAIJ@10239,4QM02@10699,4QPXI@28883,4QVZ9@35237	S	C-5 cytosine-specific DNA methylase
ctg17047_00002	ctg17047	1408416.JNJT01000013_gene405	mgsA	GO:0003674,GO:0003824,GO:0005575,GO:0005622,GO:0005623,GO:0005737,GO:0005829,GO:0006081,GO:0008150,GO:0008152,GO:0008929,GO:0009058,GO:0009438,GO:0009987,GO:0016829,GO:0016835,GO:0016838,GO:0019242,GO:0042180,GO:0042181,GO:0044237,GO:0044249,GO:0044281,GO:0044283,GO:0044424,GO:0044444,GO:0044464,GO:0046184,GO:0071704,GO:1901576	2.7.1.24,4.2.3.3	ko:K00859,ko:K01734	ko00640,ko00770,ko01100,ko01120,map00640,map00770,map01100,map01120	M00120	R00130,R01016	RC00002,RC00078,RC00424	ko00000,ko00001,ko00002,ko01000				3WUN9@544448,COG1803@1,COG1803@2	G	MGS-like domain
ctg17056_00006	ctg17056	537013.CLOSTMETH_01340													1TRK8@1239,24BN1@186801,3WHED@541000,COG0175@1,COG0175@2	EH	Phosphoadenosine phosphosulfate reductase family
ctg1706_00017	ctg1706	1122947.FR7_2498			2.1.1.37	ko:K00558,ko:K17398	ko00270,ko01100,ko05206,map00270,map01100,map05206	M00035	R04858	RC00003,RC00332	ko00000,ko00001,ko00002,ko01000,ko02048,ko03032,ko03036				1TS3G@1239,4H4NQ@909932,COG0270@1,COG0270@2	H	Cytosine-specific methyltransferase
ctg1709_00045	ctg1709	1122947.FR7_2498			2.1.1.37	ko:K00558,ko:K17398	ko00270,ko01100,ko05206,map00270,map01100,map05206	M00035	R04858	RC00003,RC00332	ko00000,ko00001,ko00002,ko01000,ko02048,ko03032,ko03036				1TS3G@1239,4H4NQ@909932,COG0270@1,COG0270@2	H	Cytosine-specific methyltransferase
ctg171_00026	ctg171	315730.BcerKBAB4_3206			3.5.3.12	ko:K10536	ko00330,ko01100,map00330,map01100		R01416	RC00177	ko00000,ko00001,ko01000				COG2957@1,COG2957@2	E	agmatine deiminase activity
ctg17118_00004	ctg17118	1286171.EAL2_c10940	MA20_27270												1VIQA@1239,24SKH@186801,COG1694@1,COG1694@2	S	MazG nucleotide pyrophosphohydrolase
ctg17118_00007	ctg17118	768704.Desmer_4477													1TSJF@1239,249ZR@186801,COG1235@1,COG1235@2	S	Metallo-beta-lactamase superfamily
ctg1724_00010	ctg1724	941449.dsx2_0429	queF		1.7.1.13	ko:K09457	ko00790,ko01100,map00790,map01100		R07605	RC01875	ko00000,ko00001,ko01000,ko03016				1MW0M@1224,2MB53@213115,2WQ4Z@28221,42RDZ@68525,COG0780@1,COG0780@2	S	Catalyzes the NADPH-dependent reduction of 7-cyano-7- deazaguanine (preQ0) to 7-aminomethyl-7-deazaguanine (preQ1)
ctg1724_00011	ctg1724	272123.Anacy_3393	folE	GO:0000166,GO:0001882,GO:0001883,GO:0003674,GO:0003824,GO:0003933,GO:0003934,GO:0005488,GO:0005525,GO:0005575,GO:0005622,GO:0005623,GO:0005737,GO:0006066,GO:0006725,GO:0006729,GO:0006732,GO:0006807,GO:0008150,GO:0008152,GO:0008270,GO:0009058,GO:0009108,GO:0009987,GO:0016787,GO:0016810,GO:0016814,GO:0017076,GO:0017144,GO:0018130,GO:0019001,GO:0019238,GO:0019438,GO:0019751,GO:0032549,GO:0032550,GO:…	3.5.4.16	ko:K01495	ko00790,ko01100,map00790,map01100	M00126,M00841,M00842,M00843	R00428,R04639,R05046,R05048	RC00263,RC00294,RC00323,RC00945,RC01188	ko00000,ko00001,ko00002,ko01000			iECNA114_1301.folE,iJN678.folE	1G1K8@1117,1HIXJ@1161,COG0302@1,COG0302@2	H	PFAM GTP cyclohydrolase I
ctg1724_00012	ctg1724	367737.Abu_1642	folE	GO:0000166,GO:0001882,GO:0001883,GO:0003674,GO:0003824,GO:0003933,GO:0003934,GO:0005488,GO:0005525,GO:0005575,GO:0005622,GO:0005623,GO:0005737,GO:0006066,GO:0006725,GO:0006729,GO:0006732,GO:0006807,GO:0008150,GO:0008152,GO:0008270,GO:0009058,GO:0009108,GO:0009987,GO:0016787,GO:0016810,GO:0016814,GO:0017076,GO:0017144,GO:0018130,GO:0019001,GO:0019238,GO:0019438,GO:0019751,GO:0032549,GO:0032550,GO:…	3.5.4.16	ko:K01495	ko00790,ko01100,map00790,map01100	M00126,M00841,M00842,M00843	R00428,R04639,R05046,R05048	RC00263,RC00294,RC00323,RC00945,RC01188	ko00000,ko00001,ko00002,ko01000				1MY3N@1224,2YMVV@29547,42N1U@68525,COG0302@1,COG0302@2	F	GTP cyclohydrolase
ctg1724_00013	ctg1724	1408312.JNJS01000001_gene1926	queC		6.3.4.20	ko:K06920	ko00790,ko01100,map00790,map01100		R09978	RC00959	ko00000,ko00001,ko01000,ko03016				1TP4Z@1239,2497A@186801,3NG9N@46205,COG0603@1,COG0603@2	F	Queuosine biosynthesis protein QueC
ctg1724_00015	ctg1724	747365.Thena_1468	queE		1.97.1.4,4.3.99.3	ko:K04068,ko:K10026	ko00790,ko01100,map00790,map01100		R04710,R10002	RC02989	ko00000,ko00001,ko01000,ko03016			iAF987.Gmet_1658	1TQ58@1239,2499R@186801,42H70@68295,COG0602@1,COG0602@2	H	Catalyzes the complex heterocyclic radical-mediated conversion of 6-carboxy-5,6,7,8-tetrahydropterin (CPH4) to 7- carboxy-7-deazaguanine (CDG), a step common to the biosynthetic pathways of all 7-deazapurine-containing compounds
ctg1724_00016	ctg1724	591001.Acfer_1227	queD		4.1.2.50,4.2.3.12	ko:K01737	ko00790,ko01100,map00790,map01100	M00842,M00843	R04286,R09959	RC01117,RC02846,RC02847	ko00000,ko00001,ko00002,ko01000,ko03016				1VAJX@1239,4H61W@909932,COG0720@1,COG0720@2	H	synthase
ctg1726_00041	ctg1726	742767.HMPREF9456_03356													230XX@171551,2G11I@200643,4PNYM@976,COG0175@1,COG0175@2	EH	Phosphoadenosine phosphosulfate reductase family
ctg1726_00042	ctg1726	742767.HMPREF9456_03390													230XX@171551,2G11I@200643,4PNYM@976,COG0175@1,COG0175@2	EH	Phosphoadenosine phosphosulfate reductase family
ctg17271_00005	ctg17271	367336.OM2255_04415	folA		1.5.1.3,2.1.1.45	ko:K00287,ko:K00560,ko:K05896	ko00240,ko00670,ko00790,ko01100,ko01523,map00240,map00670,map00790,map01100,map01523	M00053,M00126,M00840	R00936,R00937,R00939,R00940,R02101,R02235,R02236,R11765	RC00109,RC00110,RC00158,RC00219,RC00332	ko00000,ko00001,ko00002,ko01000,ko03036				COG0262@1,COG0262@2	H	dihydrofolate reductase activity
ctg17364_00005	ctg17364	1027396.LMOSA_9370	dcm		2.1.1.37	ko:K00558	ko00270,ko01100,ko05206,map00270,map01100,map05206	M00035	R04858	RC00003,RC00332	ko00000,ko00001,ko00002,ko01000,ko02048,ko03032,ko03036				1TR40@1239,26MY8@186820,4HGCQ@91061,COG0270@1,COG0270@2	L	C-5 cytosine-specific DNA methylase
ctg17364_00009	ctg17364	1027396.LMOSA_9370	dcm		2.1.1.37	ko:K00558	ko00270,ko01100,ko05206,map00270,map01100,map05206	M00035	R04858	RC00003,RC00332	ko00000,ko00001,ko00002,ko01000,ko02048,ko03032,ko03036				1TR40@1239,26MY8@186820,4HGCQ@91061,COG0270@1,COG0270@2	L	C-5 cytosine-specific DNA methylase
ctg17364_00010	ctg17364	1027396.LMOSA_9370	dcm		2.1.1.37	ko:K00558	ko00270,ko01100,ko05206,map00270,map01100,map05206	M00035	R04858	RC00003,RC00332	ko00000,ko00001,ko00002,ko01000,ko02048,ko03032,ko03036				1TR40@1239,26MY8@186820,4HGCQ@91061,COG0270@1,COG0270@2	L	C-5 cytosine-specific DNA methylase
ctg1741_00014	ctg1741	645991.Sgly_3017			3.6.1.54	ko:K03269,ko:K07095	ko00540,ko01100,map00540,map01100	M00060	R04549	RC00002	ko00000,ko00001,ko00002,ko01000,ko01005				1V0JZ@1239,24V95@186801,COG0622@1,COG0622@2,COG2908@1,COG2908@2	S	PFAM Metallophosphoesterase
ctg1741_00019	ctg1741	1121422.AUMW01000002_gene2207	coaD	GO:0003674,GO:0003824,GO:0004595,GO:0005488,GO:0005515,GO:0006082,GO:0006139,GO:0006163,GO:0006164,GO:0006575,GO:0006725,GO:0006732,GO:0006753,GO:0006766,GO:0006767,GO:0006793,GO:0006796,GO:0006807,GO:0008150,GO:0008152,GO:0009058,GO:0009108,GO:0009110,GO:0009117,GO:0009150,GO:0009152,GO:0009165,GO:0009259,GO:0009260,GO:0009987,GO:0015936,GO:0015937,GO:0015939,GO:0015940,GO:0016053,GO:0016740,GO:…	2.7.7.3	ko:K00954	ko00770,ko01100,map00770,map01100	M00120	R03035	RC00002	ko00000,ko00001,ko00002,ko01000			iPC815.YPO0053,iSDY_1059.SDY_4064	1V3MR@1239,24HC3@186801,261NH@186807,COG0669@1,COG0669@2	H	Reversibly transfers an adenylyl group from ATP to 4'- phosphopantetheine, yielding dephospho-CoA (dPCoA) and pyrophosphate
ctg1741_00026	ctg1741	1504823.CCMM01000005_gene143	nadK	GO:0000166,GO:0003674,GO:0003824,GO:0003951,GO:0005488,GO:0005524,GO:0005575,GO:0005622,GO:0005623,GO:0005737,GO:0005829,GO:0006139,GO:0006725,GO:0006732,GO:0006733,GO:0006739,GO:0006741,GO:0006753,GO:0006766,GO:0006767,GO:0006769,GO:0006793,GO:0006796,GO:0006807,GO:0008144,GO:0008150,GO:0008152,GO:0008976,GO:0009058,GO:0009108,GO:0009117,GO:0009165,GO:0009820,GO:0009987,GO:0016301,GO:0016310,GO:…	2.7.1.23	ko:K00858	ko00760,ko01100,map00760,map01100		R00104	RC00002,RC00078	ko00000,ko00001,ko01000			iEcSMS35_1347.EcSMS35_2767,iHN637.CLJU_RS05480,iLJ478.TM1733,iSB619.SA_RS04895	2NP7T@2323,COG0061@1,COG0061@2	G	Involved in the regulation of the intracellular balance of NAD and NADP, and is a key enzyme in the biosynthesis of NADP. Catalyzes specifically the phosphorylation on 2'-hydroxyl of the adenosine moiety of NAD to yield NADP
ctg17473_00003	ctg17473	1234679.BN424_2162													1TSJF@1239,27HAS@186828,4HB1R@91061,COG1235@1,COG1235@2	S	R COG1235 Metal-dependent hydrolases of the beta-lactamase superfamily I
ctg17488_00008	ctg17488	441768.ACL_0798	mvaK2		2.7.1.36,2.7.1.43,2.7.4.2	ko:K00869,ko:K00938,ko:K16190	ko00040,ko00053,ko00520,ko00900,ko01100,ko01110,ko01130,ko04146,map00040,map00053,map00520,map00900,map01100,map01110,map01130,map04146	M00014,M00095	R01476,R02245,R03245	RC00002,RC00017,RC00078	ko00000,ko00001,ko00002,ko01000				COG1577@1,COG1577@2	I	mevalonate kinase activity
ctg1749_00025	ctg1749	1319815.HMPREF0202_01876	metK	GO:0003674,GO:0003824,GO:0004478,GO:0005575,GO:0005622,GO:0005623,GO:0005737,GO:0005829,GO:0016740,GO:0016765,GO:0044424,GO:0044444,GO:0044464	2.5.1.6	ko:K00789	ko00270,ko01100,ko01110,ko01230,map00270,map01100,map01110,map01230	M00034,M00035,M00368,M00609	R00177,R04771	RC00021,RC01211	ko00000,ko00001,ko00002,ko01000				379HD@32066,COG0192@1,COG0192@2	H	Catalyzes the formation of S-adenosylmethionine (AdoMet) from methionine and ATP. The overall synthetic reaction is composed of two sequential steps, AdoMet formation and the subsequent tripolyphosphate hydrolysis which occurs prior to release of AdoMet from the enzyme
ctg1753_00017	ctg1753	1158607.UAU_05166	dcm		2.1.1.37	ko:K00558	ko00270,ko01100,ko05206,map00270,map01100,map05206	M00035	R04858	RC00003,RC00332	ko00000,ko00001,ko00002,ko01000,ko02048,ko03032,ko03036				1TR40@1239,4B3BF@81852,4HGCQ@91061,COG0270@1,COG0270@2	L	C-5 cytosine-specific DNA methylase
ctg1755_00013	ctg1755	563008.HMPREF0665_02323	ydiP		2.1.1.37	ko:K00558	ko00270,ko01100,ko05206,map00270,map01100,map05206	M00035	R04858	RC00003,RC00332	ko00000,ko00001,ko00002,ko01000,ko02048,ko03032,ko03036				2FKYT@200643,4NJPP@976,COG0270@1,COG0270@2	H	Belongs to the class I-like SAM-binding methyltransferase superfamily. C5-methyltransferase family
ctg1755_00018	ctg1755	1009370.ALO_12726			1.8.4.10,1.8.4.8	ko:K00390	ko00920,ko01100,ko01120,map00920,map01100,map01120	M00176	R02021	RC00007,RC02862	ko00000,ko00001,ko00002,ko01000				1TSMI@1239,4H2P8@909932,COG0175@1,COG0175@2	EH	Phosphoadenosine phosphosulfate reductase family
ctg1759_00022	ctg1759	1291050.JAGE01000001_gene476													1V3W2@1239,24HK1@186801,3WNCG@541000,COG0270@1,COG0270@2	L	C-5 cytosine-specific DNA methylase
ctg176_00039	ctg176	482234.SCAZ3_10455			2.1.1.37	ko:K00558	ko00270,ko01100,ko05206,map00270,map01100,map05206	M00035	R04858	RC00003,RC00332	ko00000,ko00001,ko00002,ko01000,ko02048,ko03032,ko03036				1TS3G@1239,4IPYS@91061,COG0270@1,COG0270@2	L	C-5 cytosine-specific DNA methylase
ctg17605_00015	ctg17605	1151292.QEW_2466													1TQNX@1239,2495S@186801,25R73@186804,COG5545@1,COG5545@2	S	Virulence-associated protein E
ctg17605_00016	ctg17605	1151292.QEW_2466													1TQNX@1239,2495S@186801,25R73@186804,COG5545@1,COG5545@2	S	Virulence-associated protein E
ctg1765_00011	ctg1765	441768.ACL_0790	lysA		4.1.1.19,4.1.1.20	ko:K01585,ko:K01586	ko00300,ko00330,ko01100,ko01110,ko01120,ko01130,ko01230,map00300,map00330,map01100,map01110,map01120,map01130,map01230	M00016,M00133,M00525,M00526,M00527	R00451,R00566	RC00299	ko00000,ko00001,ko00002,ko01000				COG0019@1,COG0019@2	E	diaminopimelate decarboxylase activity
ctg1765_00012	ctg1765	441768.ACL_0790	lysA		4.1.1.19,4.1.1.20	ko:K01585,ko:K01586	ko00300,ko00330,ko01100,ko01110,ko01120,ko01130,ko01230,map00300,map00330,map01100,map01110,map01120,map01130,map01230	M00016,M00133,M00525,M00526,M00527	R00451,R00566	RC00299	ko00000,ko00001,ko00002,ko01000				COG0019@1,COG0019@2	E	diaminopimelate decarboxylase activity
ctg1765_00013	ctg1765	441768.ACL_0789	lysC	GO:0003674,GO:0003824,GO:0004072,GO:0005575,GO:0005622,GO:0005623,GO:0005737,GO:0006082,GO:0006520,GO:0006553,GO:0006793,GO:0006796,GO:0006807,GO:0008150,GO:0008152,GO:0008652,GO:0009058,GO:0009066,GO:0009067,GO:0009085,GO:0009089,GO:0009507,GO:0009532,GO:0009536,GO:0009570,GO:0009987,GO:0016053,GO:0016301,GO:0016310,GO:0016740,GO:0016772,GO:0016774,GO:0019202,GO:0019752,GO:0043226,GO:0043227,GO:…	1.1.1.3,2.7.2.4	ko:K00928,ko:K12524	ko00260,ko00261,ko00270,ko00300,ko01100,ko01110,ko01120,ko01130,ko01210,ko01230,map00260,map00261,map00270,map00300,map01100,map01110,map01120,map01130,map01210,map01230	M00016,M00017,M00018,M00033,M00525,M00526,M00527	R00480,R01773,R01775	RC00002,RC00043,RC00087	ko00000,ko00001,ko00002,ko01000				COG0527@1,COG0527@2	E	aspartate kinase activity
ctg1765_00014	ctg1765	857293.CAAU_2090	dapF	GO:0003674,GO:0003824,GO:0005575,GO:0005622,GO:0005623,GO:0005737,GO:0005829,GO:0006082,GO:0006520,GO:0006553,GO:0006807,GO:0008150,GO:0008152,GO:0008652,GO:0008837,GO:0009058,GO:0009066,GO:0009067,GO:0009085,GO:0009089,GO:0009987,GO:0016053,GO:0016853,GO:0016854,GO:0016855,GO:0019752,GO:0036361,GO:0043436,GO:0043648,GO:0044237,GO:0044238,GO:0044249,GO:0044281,GO:0044283,GO:0044424,GO:0044444,GO:…	5.1.1.7	ko:K01778	ko00300,ko01100,ko01110,ko01120,ko01130,ko01230,map00300,map01100,map01110,map01120,map01130,map01230	M00016,M00525,M00527	R02735	RC00302	ko00000,ko00001,ko00002,ko01000				1TPMN@1239,24AGY@186801,36EBG@31979,COG0253@1,COG0253@2	E	Catalyzes the stereoinversion of LL-2,6- diaminoheptanedioate (L,L-DAP) to meso-diaminoheptanedioate (meso- DAP), a precursor of L-lysine and an essential component of the bacterial peptidoglycan
ctg1765_00015	ctg1765	441768.ACL_0787	dapA		4.3.3.7	ko:K01714	ko00261,ko00300,ko01100,ko01110,ko01120,ko01130,ko01230,map00261,map00300,map01100,map01110,map01120,map01130,map01230	M00016,M00525,M00526,M00527	R10147	RC03062,RC03063	ko00000,ko00001,ko00002,ko01000			iHN637.CLJU_RS02100,iLJ478.TM1521	3WT98@544448,COG0329@1,COG0329@2	H	Dihydrodipicolinate synthetase family
ctg1765_00016	ctg1765	441768.ACL_0787	dapA		4.3.3.7	ko:K01714	ko00261,ko00300,ko01100,ko01110,ko01120,ko01130,ko01230,map00261,map00300,map01100,map01110,map01120,map01130,map01230	M00016,M00525,M00526,M00527	R10147	RC03062,RC03063	ko00000,ko00001,ko00002,ko01000			iHN637.CLJU_RS02100,iLJ478.TM1521	3WT98@544448,COG0329@1,COG0329@2	H	Dihydrodipicolinate synthetase family
ctg1765_00018	ctg1765	888064.HMPREF9088_1854	dapD	GO:0003674,GO:0003824,GO:0005575,GO:0005622,GO:0005623,GO:0005737,GO:0005829,GO:0006082,GO:0006520,GO:0006553,GO:0006807,GO:0008150,GO:0008152,GO:0008652,GO:0008666,GO:0009058,GO:0009066,GO:0009067,GO:0009085,GO:0009987,GO:0016053,GO:0016410,GO:0016740,GO:0016746,GO:0016747,GO:0016748,GO:0016749,GO:0019752,GO:0019877,GO:0043436,GO:0043648,GO:0043650,GO:0044237,GO:0044238,GO:0044249,GO:0044281,GO:…	2.3.1.117,2.3.1.89	ko:K00674,ko:K05822	ko00300,ko01100,ko01110,ko01120,ko01230,map00300,map01100,map01110,map01120,map01230	M00016,M00525	R04364,R04365	RC00004,RC01136	ko00000,ko00001,ko00002,ko01000			iSbBS512_1146.SbBS512_E0158	1TQUJ@1239,4B0XP@81852,4H9KY@91061,COG2171@1,COG2171@2	E	Catalyzes the transfer of an acetyl group from acetyl- CoA to tetrahydrodipicolinate
ctg1765_00020	ctg1765	1278304.JAFR01000006_gene554	dapL		3.5.1.47	ko:K05823,ko:K21613	ko00300,ko01100,ko01110,ko01230,map00300,map01100,map01110,map01230	M00525	R02733	RC00064,RC00300	ko00000,ko00001,ko00002,ko01000,ko01002				3WTIM@544448,COG1473@1,COG1473@2	S	Peptidase dimerisation domain
ctg1770_00028	ctg1770	411459.RUMOBE_01047													1UY09@1239,24D8R@186801,COG0535@1,COG0535@2	S	Radical SAM superfamily
ctg1771_00001	ctg1771	1211819.CALK01000022_gene1646	eno	GO:0001968,GO:0003674,GO:0003824,GO:0004634,GO:0005488,GO:0005515,GO:0005575,GO:0005623,GO:0005975,GO:0006082,GO:0006090,GO:0006091,GO:0006096,GO:0006139,GO:0006163,GO:0006164,GO:0006165,GO:0006725,GO:0006732,GO:0006733,GO:0006753,GO:0006754,GO:0006757,GO:0006793,GO:0006796,GO:0006807,GO:0008150,GO:0008152,GO:0009056,GO:0009058,GO:0009108,GO:0009117,GO:0009123,GO:0009124,GO:0009126,GO:0009127,GO:…	4.2.1.11	ko:K01689	ko00010,ko00680,ko01100,ko01110,ko01120,ko01130,ko01200,ko01230,ko03018,ko04066,map00010,map00680,map01100,map01110,map01120,map01130,map01200,map01230,map03018,map04066	M00001,M00002,M00003,M00346,M00394	R00658	RC00349	ko00000,ko00001,ko00002,ko01000,ko03019,ko04147				1TP2S@1239,3VNTC@526524,COG0148@1,COG0148@2	H	Catalyzes the reversible conversion of 2- phosphoglycerate into phosphoenolpyruvate. It is essential for the degradation of carbohydrates via glycolysis
ctg1771_00002	ctg1771	1121874.KB892378_gene676	tpiA	GO:0003674,GO:0003824,GO:0004807,GO:0005575,GO:0005622,GO:0005623,GO:0005737,GO:0005829,GO:0005975,GO:0005996,GO:0006006,GO:0006066,GO:0006071,GO:0006081,GO:0006082,GO:0006090,GO:0006091,GO:0006094,GO:0006096,GO:0006139,GO:0006163,GO:0006164,GO:0006165,GO:0006725,GO:0006732,GO:0006733,GO:0006753,GO:0006754,GO:0006757,GO:0006793,GO:0006796,GO:0006807,GO:0008150,GO:0008152,GO:0009056,GO:0009058,GO:…	2.7.2.3,5.3.1.1	ko:K00927,ko:K01803	ko00010,ko00051,ko00562,ko00710,ko01100,ko01110,ko01120,ko01130,ko01200,ko01230,map00010,map00051,map00562,map00710,map01100,map01110,map01120,map01130,map01200,map01230	M00001,M00002,M00003,M00165,M00166,M00308,M00552	R01015,R01512	RC00002,RC00043,RC00423	ko00000,ko00001,ko00002,ko01000,ko04147			iHN637.CLJU_RS19265	1TP2F@1239,3VPAP@526524,COG0149@1,COG0149@2	G	Involved in the gluconeogenesis. Catalyzes stereospecifically the conversion of dihydroxyacetone phosphate (DHAP) to D-glyceraldehyde-3-phosphate (G3P)
ctg1771_00003	ctg1771	545696.HOLDEFILI_00397	pgk	GO:0001871,GO:0002020,GO:0003674,GO:0003824,GO:0004618,GO:0005488,GO:0005515,GO:0005575,GO:0005618,GO:0005622,GO:0005623,GO:0005737,GO:0005975,GO:0006082,GO:0006090,GO:0006091,GO:0006096,GO:0006139,GO:0006163,GO:0006164,GO:0006165,GO:0006725,GO:0006732,GO:0006733,GO:0006753,GO:0006754,GO:0006757,GO:0006793,GO:0006796,GO:0006807,GO:0008150,GO:0008152,GO:0009056,GO:0009058,GO:0009108,GO:0009117,GO:…	2.7.2.3,5.3.1.1	ko:K00927,ko:K01803	ko00010,ko00051,ko00562,ko00710,ko01100,ko01110,ko01120,ko01130,ko01200,ko01230,map00010,map00051,map00562,map00710,map01100,map01110,map01120,map01130,map01200,map01230	M00001,M00002,M00003,M00165,M00166,M00308,M00552	R01015,R01512	RC00002,RC00043,RC00423	ko00000,ko00001,ko00002,ko01000,ko04147			iSB619.SA_RS04145	1TP3H@1239,3VNTX@526524,COG0126@1,COG0126@2	H	Psort location Cytoplasmic, score
ctg1771_00004	ctg1771	428127.EUBDOL_02114	glgA	GO:0003674,GO:0003824,GO:0016740,GO:0016757	2.4.1.21	ko:K00703	ko00500,ko01100,ko01110,ko02026,map00500,map01100,map01110,map02026	M00565	R02421	RC00005	ko00000,ko00001,ko00002,ko01000,ko01003		GT5		1TQ4M@1239,3VPH8@526524,COG0297@1,COG0297@2	G	Synthesizes alpha-1,4-glucan chains using ADP-glucose
ctg1771_00005	ctg1771	1123263.AUKY01000077_gene1767	glgD		2.4.1.21,2.7.7.27	ko:K00703,ko:K00975	ko00500,ko00520,ko01100,ko01110,ko02026,map00500,map00520,map01100,map01110,map02026	M00565	R00948,R02421	RC00002,RC00005	ko00000,ko00001,ko00002,ko01000,ko01003		GT5		1TPZ3@1239,3VP1A@526524,COG0448@1,COG0448@2	G	Glucose-1-phosphate adenylyltransferase, GlgD subunit
ctg1771_00006	ctg1771	545696.HOLDEFILI_00394	glgC		2.7.7.27	ko:K00975	ko00500,ko00520,ko01100,ko01110,ko02026,map00500,map00520,map01100,map01110,map02026	M00565	R00948	RC00002	ko00000,ko00001,ko00002,ko01000				1TNZW@1239,3VNSK@526524,COG0448@1,COG0448@2	H	Catalyzes the synthesis of ADP-glucose, a sugar donor used in elongation reactions on alpha-glucans
ctg1771_00008	ctg1771	1121874.KB892380_gene1526	folC		6.3.2.12,6.3.2.17	ko:K11754	ko00790,ko01100,map00790,map01100	M00126,M00841	R00942,R02237,R04241	RC00064,RC00090,RC00162	ko00000,ko00001,ko00002,ko01000			iLJ478.TM0166	1TPX5@1239,3VNZD@526524,COG0285@1,COG0285@2	H	Psort location Cytoplasmic, score 8.87
ctg1771_00011	ctg1771	1211819.CALK01000018_gene683	glgE												1TSC7@1239,3VPER@526524,COG0366@1,COG0366@2	G	Alpha amylase catalytic
ctg17764_00001	ctg17764	1120978.KB894081_gene101	metK		2.5.1.6	ko:K00789	ko00270,ko01100,ko01110,ko01230,map00270,map01100,map01110,map01230	M00034,M00035,M00368,M00609	R00177,R04771	RC00021,RC01211	ko00000,ko00001,ko00002,ko01000				1TT9U@1239,4HUZ6@91061,COG0192@1,COG0192@2	H	S-adenosylmethionine synthetase, N-terminal domain
ctg1780_00028	ctg1780	1111728.ATYS01000057_gene1321			3.2.1.17	ko:K01185					ko00000,ko01000				1MZJD@1224,1S99W@1236,COG3772@1,COG3772@2	G	lysozyme
ctg18008_00020	ctg18008	1232666.JANE01000046_gene1205	metK	GO:0003674,GO:0003824,GO:0004478,GO:0005575,GO:0005622,GO:0005623,GO:0005737,GO:0005829,GO:0016740,GO:0016765,GO:0044424,GO:0044444,GO:0044464	2.5.1.6	ko:K00789	ko00270,ko01100,ko01110,ko01230,map00270,map01100,map01110,map01230	M00034,M00035,M00368,M00609	R00177,R04771	RC00021,RC01211	ko00000,ko00001,ko00002,ko01000				1TPCV@1239,4GXQB@90964,4HB33@91061,COG0192@1,COG0192@2	H	Catalyzes the formation of S-adenosylmethionine (AdoMet) from methionine and ATP. The overall synthetic reaction is composed of two sequential steps, AdoMet formation and the subsequent tripolyphosphate hydrolysis which occurs prior to release of AdoMet from the enzyme
ctg18010_00004	ctg18010	1197719.A464_688	ubiG		2.1.1.107,2.1.1.222,2.1.1.294,2.1.1.64,2.7.1.181,2.7.11.1	ko:K00568,ko:K02496,ko:K05802,ko:K08884,ko:K18827	ko00130,ko00860,ko01100,ko01110,ko01120,map00130,map00860,map01100,map01110,map01120	M00117,M00121	R03194,R04988,R05614,R08769,R08781,R10657,R10658	RC00002,RC00003,RC00078,RC00392,RC00871,RC01895,RC03220	ko00000,ko00001,ko00002,ko01000,ko01001,ko01005,ko02000	1.A.23.1.1			1Q23S@1224,1RNW0@1236,3ZMRD@590,COG0515@1,COG0515@2,COG2227@1,COG2227@2,COG2959@1,COG2959@2	T	Protein kinase domain
ctg18028_00008	ctg18028	879305.HMPREF9290_0149	metK		2.5.1.6	ko:K00789	ko00270,ko01100,ko01110,ko01230,map00270,map01100,map01110,map01230	M00034,M00035,M00368,M00609	R00177,R04771	RC00021,RC01211	ko00000,ko00001,ko00002,ko01000				1TT9U@1239,22FY7@1570339,24D9Z@186801,COG0192@1,COG0192@2	H	S-adenosylmethionine synthetase, N-terminal domain
ctg18097_00002	ctg18097	1121871.AUAT01000002_gene1371	dcm		2.1.1.37	ko:K00558	ko00270,ko01100,ko05206,map00270,map01100,map05206	M00035	R04858	RC00003,RC00332	ko00000,ko00001,ko00002,ko01000,ko02048,ko03032,ko03036				1TS3G@1239,4IQ0X@91061,COG0270@1,COG0270@2	H	C-5 cytosine-specific DNA methylase
ctg18097_00008	ctg18097	1227266.HMPREF1551_00560													1EQ8C@1016,1IEI0@117743,4PE3B@976,COG1235@1,COG1235@2	S	Beta-lactamase superfamily domain
ctg18097_00010	ctg18097	1227266.HMPREF1551_00560													1EQ8C@1016,1IEI0@117743,4PE3B@976,COG1235@1,COG1235@2	S	Beta-lactamase superfamily domain
ctg18097_00011	ctg18097	1227266.HMPREF1551_00560													1EQ8C@1016,1IEI0@117743,4PE3B@976,COG1235@1,COG1235@2	S	Beta-lactamase superfamily domain
ctg18170_00016	ctg18170	742767.HMPREF9456_03356													230XX@171551,2G11I@200643,4PNYM@976,COG0175@1,COG0175@2	EH	Phosphoadenosine phosphosulfate reductase family
ctg18170_00029	ctg18170	742767.HMPREF9456_03356													230XX@171551,2G11I@200643,4PNYM@976,COG0175@1,COG0175@2	EH	Phosphoadenosine phosphosulfate reductase family
ctg1819_00016	ctg1819	657309.BXY_08560													2FWNA@200643,4ATJX@815,4PADE@976,COG0175@1,COG0175@2	EH	Phosphoadenosine phosphosulfate reductase family
ctg1820_00030	ctg1820	1408415.JHXL01000005_gene798	gap	GO:0000166,GO:0001871,GO:0002020,GO:0003674,GO:0003824,GO:0004365,GO:0005488,GO:0005515,GO:0005575,GO:0005622,GO:0005623,GO:0005737,GO:0006139,GO:0006725,GO:0006732,GO:0006733,GO:0006734,GO:0006735,GO:0006753,GO:0006793,GO:0006796,GO:0006807,GO:0008150,GO:0008152,GO:0009117,GO:0009986,GO:0009987,GO:0016491,GO:0016620,GO:0016903,GO:0019362,GO:0019637,GO:0019674,GO:0019899,GO:0022610,GO:0030246,GO:…	1.2.1.12	ko:K00134	ko00010,ko00710,ko01100,ko01110,ko01120,ko01130,ko01200,ko01230,ko04066,ko05010,map00010,map00710,map01100,map01110,map01120,map01130,map01200,map01230,map04066,map05010	M00001,M00002,M00003,M00165,M00166,M00308,M00552	R01061	RC00149	ko00000,ko00001,ko00002,ko01000,ko04131,ko04147			iJR904.b1416,iJR904.b1417	3WSX3@544448,COG0057@1,COG0057@2	G	Belongs to the glyceraldehyde-3-phosphate dehydrogenase family
ctg1820_00031	ctg1820	658655.HMPREF0988_02364	gap	GO:0000166,GO:0003674,GO:0003824,GO:0004365,GO:0005488,GO:0005515,GO:0005575,GO:0005622,GO:0005623,GO:0005737,GO:0006139,GO:0006725,GO:0006732,GO:0006733,GO:0006734,GO:0006735,GO:0006753,GO:0006793,GO:0006796,GO:0006807,GO:0008150,GO:0008152,GO:0009117,GO:0009986,GO:0009987,GO:0016491,GO:0016620,GO:0016903,GO:0019362,GO:0019637,GO:0019674,GO:0022610,GO:0034641,GO:0036094,GO:0043891,GO:0044237,GO:…	1.2.1.12	ko:K00134	ko00010,ko00710,ko01100,ko01110,ko01120,ko01130,ko01200,ko01230,ko04066,ko05010,map00010,map00710,map01100,map01110,map01120,map01130,map01200,map01230,map04066,map05010	M00001,M00002,M00003,M00165,M00166,M00308,M00552	R01061	RC00149	ko00000,ko00001,ko00002,ko01000,ko04131,ko04147			iJR904.b1416,iJR904.b1417	1TNYU@1239,247IZ@186801,27ICJ@186928,COG0057@1,COG0057@2	G	Glyceraldehyde 3-phosphate dehydrogenase, NAD binding domain
ctg1820_00032	ctg1820	1541959.KQ51_01657	gap	GO:0000166,GO:0001871,GO:0002020,GO:0003674,GO:0003824,GO:0004365,GO:0005488,GO:0005515,GO:0005575,GO:0005622,GO:0005623,GO:0005737,GO:0006139,GO:0006725,GO:0006732,GO:0006733,GO:0006734,GO:0006735,GO:0006753,GO:0006793,GO:0006796,GO:0006807,GO:0008150,GO:0008152,GO:0009117,GO:0009986,GO:0009987,GO:0016491,GO:0016620,GO:0016903,GO:0019362,GO:0019637,GO:0019674,GO:0019899,GO:0022610,GO:0030246,GO:…	1.2.1.12	ko:K00134	ko00010,ko00710,ko01100,ko01110,ko01120,ko01130,ko01200,ko01230,ko04066,ko05010,map00010,map00710,map01100,map01110,map01120,map01130,map01200,map01230,map04066,map05010	M00001,M00002,M00003,M00165,M00166,M00308,M00552	R01061	RC00149	ko00000,ko00001,ko00002,ko01000,ko04131,ko04147			iJR904.b1416,iJR904.b1417	3WSX3@544448,COG0057@1,COG0057@2	G	Belongs to the glyceraldehyde-3-phosphate dehydrogenase family
ctg18254_00001	ctg18254	1033733.CAEK01000007_gene1648	dcm		2.1.1.37	ko:K00558	ko00270,ko01100,ko05206,map00270,map01100,map05206	M00035	R04858	RC00003,RC00332	ko00000,ko00001,ko00002,ko01000,ko02048,ko03032,ko03036				1TR40@1239,22GA7@1570339,24A8V@186801,COG0270@1,COG0270@2	H	Cytosine-specific methyltransferase
ctg18254_00002	ctg18254	1033733.CAEK01000007_gene1648	dcm		2.1.1.37	ko:K00558	ko00270,ko01100,ko05206,map00270,map01100,map05206	M00035	R04858	RC00003,RC00332	ko00000,ko00001,ko00002,ko01000,ko02048,ko03032,ko03036				1TR40@1239,22GA7@1570339,24A8V@186801,COG0270@1,COG0270@2	H	Cytosine-specific methyltransferase
ctg18254_00007	ctg18254	1122173.AXVL01000060_gene390	dcm		2.1.1.37	ko:K00558	ko00270,ko01100,ko05206,map00270,map01100,map05206	M00035	R04858	RC00003,RC00332	ko00000,ko00001,ko00002,ko01000,ko02048,ko03032,ko03036				37ASC@32066,COG0270@1,COG0270@2	H	PFAM C-5 cytosine-specific DNA methylase
ctg18254_00008	ctg18254	1408415.JHXL01000003_gene1146	dcm		2.1.1.37	ko:K00558	ko00270,ko01100,ko05206,map00270,map01100,map05206	M00035	R04858	RC00003,RC00332	ko00000,ko00001,ko00002,ko01000,ko02048,ko03032,ko03036				3WSV9@544448,COG0270@1,COG0270@2	H	COG0270 Site-specific DNA methylase
ctg183_00093	ctg183	1541960.KQ78_02161	folA		1.5.1.3	ko:K00287	ko00670,ko00790,ko01100,ko01523,map00670,map00790,map01100,map01523	M00126,M00840	R00936,R00937,R00939,R00940,R02235,R02236,R11765	RC00109,RC00110,RC00158	ko00000,ko00001,ko00002,ko01000				3WTUP@544448,COG0262@1,COG0262@2	H	Dihydrofolate reductase
ctg1832_00016	ctg1832	74547.PMT_1569	phoC		3.1.3.2	ko:K09474	ko00740,ko01100,ko02020,map00740,map01100,map02020		R00548	RC00017	ko00000,ko00001,ko01000				1GCUM@1117,1MNJP@1212,COG0671@1,COG0671@2	I	Acid phosphatase homologues
ctg1833_00004	ctg1833	1086011.HJ01_03511													COG3291@1,COG3291@2	S	metallopeptidase activity
ctg1834_00028	ctg1834	1278311.AUAL01000001_gene143	cls			ko:K06131,ko:K06915	ko00564,ko01100,map00564,map01100		R07390	RC00017	ko00000,ko00001,ko01000				3WT5J@544448,COG1502@1,COG1502@2	I	Catalyzes the reversible phosphatidyl group transfer from one phosphatidylglycerol molecule to another to form cardiolipin (CL) (diphosphatidylglycerol) and glycerol
ctg1834_00031	ctg1834	1278311.AUAL01000001_gene141	pncB	GO:0001666,GO:0003674,GO:0003824,GO:0004516,GO:0005575,GO:0005623,GO:0005886,GO:0006139,GO:0006725,GO:0006732,GO:0006733,GO:0006753,GO:0006793,GO:0006796,GO:0006807,GO:0006950,GO:0008150,GO:0008152,GO:0009058,GO:0009108,GO:0009117,GO:0009165,GO:0009435,GO:0009605,GO:0009607,GO:0009628,GO:0009987,GO:0016020,GO:0016740,GO:0016757,GO:0016763,GO:0016874,GO:0016879,GO:0018130,GO:0019359,GO:0019362,GO:…	6.3.4.21	ko:K00763	ko00760,ko01100,map00760,map01100		R01724	RC00033	ko00000,ko00001,ko01000				3WSVB@544448,COG1488@1,COG1488@2	H	Catalyzes the synthesis of beta-nicotinate D- ribonucleotide from nicotinate and 5-phospho-D-ribose 1-phosphate at the expense of ATP
ctg1834_00032	ctg1834	1278311.AUAL01000001_gene141	pncB	GO:0001666,GO:0003674,GO:0003824,GO:0004516,GO:0005575,GO:0005623,GO:0005886,GO:0006139,GO:0006725,GO:0006732,GO:0006733,GO:0006753,GO:0006793,GO:0006796,GO:0006807,GO:0006950,GO:0008150,GO:0008152,GO:0009058,GO:0009108,GO:0009117,GO:0009165,GO:0009435,GO:0009605,GO:0009607,GO:0009628,GO:0009987,GO:0016020,GO:0016740,GO:0016757,GO:0016763,GO:0016874,GO:0016879,GO:0018130,GO:0019359,GO:0019362,GO:…	6.3.4.21	ko:K00763	ko00760,ko01100,map00760,map01100		R01724	RC00033	ko00000,ko00001,ko01000				3WSVB@544448,COG1488@1,COG1488@2	H	Catalyzes the synthesis of beta-nicotinate D- ribonucleotide from nicotinate and 5-phospho-D-ribose 1-phosphate at the expense of ATP
ctg1834_00040	ctg1834	658659.HMPREF0983_00877	ackA	GO:0005575,GO:0005622,GO:0005623,GO:0005737,GO:0044424,GO:0044464	2.7.2.1	ko:K00925	ko00430,ko00620,ko00640,ko00680,ko00720,ko01100,ko01120,ko01200,map00430,map00620,map00640,map00680,map00720,map01100,map01120,map01200	M00357,M00579	R00315,R01353	RC00002,RC00043	ko00000,ko00001,ko00002,ko01000			iNJ661.Rv0409	1TQ22@1239,3VNWZ@526524,COG0282@1,COG0282@2	H	Catalyzes the formation of acetyl phosphate from acetate and ATP. Can also catalyze the reverse reaction
ctg1834_00041	ctg1834	1408416.JNJT01000011_gene723	ackA	GO:0005575,GO:0005622,GO:0005623,GO:0005737,GO:0044424,GO:0044464	2.7.2.1	ko:K00925	ko00430,ko00620,ko00640,ko00680,ko00720,ko01100,ko01120,ko01200,map00430,map00620,map00640,map00680,map00720,map01100,map01120,map01200	M00357,M00579	R00315,R01353	RC00002,RC00043	ko00000,ko00001,ko00002,ko01000			iNJ661.Rv0409	3WT18@544448,COG0282@1,COG0282@2	F	Catalyzes the formation of acetyl phosphate from acetate and ATP. Can also catalyze the reverse reaction
ctg1838_00009	ctg1838	642492.Clole_1843			2.1.1.37	ko:K00558,ko:K17398	ko00270,ko01100,ko05206,map00270,map01100,map05206	M00035	R04858	RC00003,RC00332	ko00000,ko00001,ko00002,ko01000,ko02048,ko03032,ko03036				1V3W2@1239,24HK1@186801,COG0270@1,COG0270@2	L	Belongs to the class I-like SAM-binding methyltransferase superfamily. C5-methyltransferase family
ctg1842_00028	ctg1842	367336.OM2255_04415	folA		1.5.1.3,2.1.1.45	ko:K00287,ko:K00560,ko:K05896	ko00240,ko00670,ko00790,ko01100,ko01523,map00240,map00670,map00790,map01100,map01523	M00053,M00126,M00840	R00936,R00937,R00939,R00940,R02101,R02235,R02236,R11765	RC00109,RC00110,RC00158,RC00219,RC00332	ko00000,ko00001,ko00002,ko01000,ko03036				COG0262@1,COG0262@2	H	dihydrofolate reductase activity
ctg1846_00004	ctg1846	755731.Clo1100_1151													COG1694@1,COG1694@2	FG	Mazg nucleotide pyrophosphohydrolase
ctg185_00031	ctg185	1203606.HMPREF1526_00902	thiF		2.7.7.73,2.7.7.80	ko:K03148,ko:K21029	ko00730,ko01100,ko04122,map00730,map01100,map04122		R07459	RC00043	ko00000,ko00001,ko01000				1UYFC@1239,247UZ@186801,36F4H@31979,COG0476@1,COG0476@2	H	Thiamine biosynthesis protein ThiF
ctg18596_00004	ctg18596	1114179.I2FLP3_9CAUD													4QB4B@10239,4QNPA@10744,4QQNI@28883,4QWC6@35237	S	Glutamine amidotransferase domain
ctg18613_00016	ctg18613	1294265.JCM21738_3865	spsC		2.6.1.102	ko:K13010	ko00520,map00520		R10460	RC00006,RC00781	ko00000,ko00001,ko01000,ko01005,ko01007				1TPDH@1239,1ZQW8@1386,4HDN8@91061,COG0399@1,COG0399@2	E	Belongs to the DegT DnrJ EryC1 family
ctg1865_00057	ctg1865	435591.BDI_0861	ydiP		2.1.1.37	ko:K00558	ko00270,ko01100,ko05206,map00270,map01100,map05206	M00035	R04858	RC00003,RC00332	ko00000,ko00001,ko00002,ko01000,ko02048,ko03032,ko03036				2FKYT@200643,4NJPP@976,COG0270@1,COG0270@2	H	Belongs to the class I-like SAM-binding methyltransferase superfamily. C5-methyltransferase family
ctg18667_00003	ctg18667	394503.Ccel_1572													1VUYF@1239,24QGT@186801,36SD9@31979,COG4128@1,COG4128@2	S	Zonular occludens toxin (Zot)
ctg1871_00023	ctg1871	1499683.CCFF01000017_gene2594			2.1.1.37	ko:K00558	ko00270,ko01100,ko05206,map00270,map01100,map05206	M00035	R04858	RC00003,RC00332	ko00000,ko00001,ko00002,ko01000,ko02048,ko03032,ko03036				1TS3G@1239,249Q9@186801,36GET@31979,COG0270@1,COG0270@2	H	PFAM C-5 cytosine-specific DNA methylase
ctg1871_00031	ctg1871	443254.Marpi_0302													COG1235@1,COG1235@2	P	May be involved in the transport of PQQ or its precursor to the periplasm
ctg18714_00006	ctg18714	1127692.HMPREF9075_00077													1EQ8C@1016,1IEI0@117743,4PE3B@976,COG1235@1,COG1235@2	S	Beta-lactamase superfamily domain
ctg1873_00003	ctg1873	1035189.HMPREF9954_1077	metK		2.5.1.6	ko:K00789	ko00270,ko01100,ko01110,ko01230,map00270,map01100,map01110,map01230	M00034,M00035,M00368,M00609	R00177,R04771	RC00021,RC01211	ko00000,ko00001,ko00002,ko01000				1TPCV@1239,43F9P@68892,4HB33@91061,COG0192@1,COG0192@2	H	Catalyzes the formation of S-adenosylmethionine (AdoMet) from methionine and ATP. The overall synthetic reaction is composed of two sequential steps, AdoMet formation and the subsequent tripolyphosphate hydrolysis which occurs prior to release of AdoMet from the enzyme
ctg1874_00038	ctg1874	641112.ACOK01000119_gene1506			2.1.1.37	ko:K00558,ko:K17398	ko00270,ko01100,ko05206,map00270,map01100,map05206	M00035	R04858	RC00003,RC00332	ko00000,ko00001,ko00002,ko01000,ko02048,ko03032,ko03036				1V3W2@1239,24HK1@186801,3WNCG@541000,COG0270@1,COG0270@2	L	C-5 cytosine-specific DNA methylase
ctg1887_00032	ctg1887	717606.PaecuDRAFT_3110													1TQNX@1239,26VDT@186822,4HCHZ@91061,COG5545@1,COG5545@2	S	virulence-associated E family protein
ctg1888_00026	ctg1888	1336241.JAEB01000014_gene1977	queE		1.97.1.4,4.3.99.3	ko:K04068,ko:K10026	ko00790,ko01100,map00790,map01100		R04710,R10002	RC02989	ko00000,ko00001,ko01000,ko03016			iAF987.Gmet_1658	1TQ58@1239,2499R@186801,25W1R@186806,COG0602@1,COG0602@2	H	Catalyzes the complex heterocyclic radical-mediated conversion of 6-carboxy-5,6,7,8-tetrahydropterin (CPH4) to 7- carboxy-7-deazaguanine (CDG), a step common to the biosynthetic pathways of all 7-deazapurine-containing compounds
ctg1888_00027	ctg1888	1410609.JHVB01000012_gene81	folE	GO:0000166,GO:0001882,GO:0001883,GO:0003674,GO:0003824,GO:0003933,GO:0003934,GO:0005488,GO:0005525,GO:0005575,GO:0005622,GO:0005623,GO:0005737,GO:0005829,GO:0006066,GO:0006082,GO:0006139,GO:0006575,GO:0006725,GO:0006729,GO:0006732,GO:0006760,GO:0006807,GO:0008150,GO:0008152,GO:0008270,GO:0008616,GO:0009058,GO:0009108,GO:0009116,GO:0009119,GO:0009163,GO:0009987,GO:0016787,GO:0016810,GO:0016814,GO:…	2.7.6.3,3.5.4.16	ko:K00950,ko:K01495	ko00790,ko01100,map00790,map01100	M00126,M00841,M00842,M00843	R00428,R03503,R04639,R05046,R05048	RC00002,RC00017,RC00263,RC00294,RC00323,RC00945,RC01188	ko00000,ko00001,ko00002,ko01000			iNJ661.Rv3609c	2J8DQ@203691,COG0302@1,COG0302@2	H	GTP cyclohydrolase I
ctg1888_00028	ctg1888	1124982.MSI_13830	folE	GO:0000166,GO:0001882,GO:0001883,GO:0003674,GO:0003824,GO:0003933,GO:0003934,GO:0005488,GO:0005525,GO:0005575,GO:0005622,GO:0005623,GO:0005737,GO:0005829,GO:0006066,GO:0006082,GO:0006139,GO:0006575,GO:0006725,GO:0006729,GO:0006732,GO:0006760,GO:0006807,GO:0008150,GO:0008152,GO:0008270,GO:0008616,GO:0009058,GO:0009108,GO:0009116,GO:0009119,GO:0009163,GO:0009987,GO:0016787,GO:0016810,GO:0016814,GO:…	2.7.6.3,3.5.4.16	ko:K00950,ko:K01495	ko00790,ko01100,map00790,map01100	M00126,M00841,M00842,M00843	R00428,R03503,R04639,R05046,R05048	RC00002,RC00017,RC00263,RC00294,RC00323,RC00945,RC01188	ko00000,ko00001,ko00002,ko01000			iNJ661.Rv3609c	2J8DQ@203691,COG0302@1,COG0302@2	H	GTP cyclohydrolase I
ctg1888_00029	ctg1888	903818.KI912268_gene3211			4.1.2.50,4.2.3.12	ko:K01737	ko00790,ko01100,map00790,map01100	M00842,M00843	R04286,R09959	RC01117,RC02846,RC02847	ko00000,ko00001,ko00002,ko01000,ko03016				3Y4HE@57723,COG0720@1,COG0720@2	H	PFAM 6-pyruvoyl tetrahydropterin
ctg189_00035	ctg189	1227266.HMPREF1551_00560													1EQ8C@1016,1IEI0@117743,4PE3B@976,COG1235@1,COG1235@2	S	Beta-lactamase superfamily domain
ctg19_00114	ctg19	1111728.ATYS01000027_gene4386	nadM	GO:0003674,GO:0005488,GO:0005515,GO:0042802	2.7.7.1,3.6.1.13,3.6.1.55	ko:K00952,ko:K01515,ko:K03574,ko:K13522	ko00230,ko00760,ko01100,map00230,map00760,map01100		R00137,R01054,R03005	RC00002	ko00000,ko00001,ko01000,ko03400				1MWNH@1224,1RY71@1236,COG1051@1,COG1051@2,COG1056@1,COG1056@2	FH	Bifunctional nicotinamide mononucleotide adenylyltransferase ADP-ribose pyrophosphatase
ctg190_00075	ctg190	861454.HMPREF9099_01767													1TRK8@1239,24BN1@186801,27T5K@186928,COG0175@1,COG0175@2	EH	Phosphoadenosine phosphosulfate reductase family
ctg1911_00007	ctg1911	1121871.AUAT01000002_gene1371	dcm		2.1.1.37	ko:K00558	ko00270,ko01100,ko05206,map00270,map01100,map05206	M00035	R04858	RC00003,RC00332	ko00000,ko00001,ko00002,ko01000,ko02048,ko03032,ko03036				1TS3G@1239,4IQ0X@91061,COG0270@1,COG0270@2	H	C-5 cytosine-specific DNA methylase
ctg1911_00008	ctg1911	880071.Fleli_2226			2.1.1.37	ko:K00558,ko:K17398	ko00270,ko01100,ko05206,map00270,map01100,map05206	M00035	R04858	RC00003,RC00332	ko00000,ko00001,ko00002,ko01000,ko02048,ko03032,ko03036				47MCJ@768503,4NG9A@976,COG0270@1,COG0270@2	H	PFAM C-5 cytosine-specific DNA methylase
ctg192_00045	ctg192	521011.Mpal_2131			1.1.1.22	ko:K00012,ko:K02474	ko00040,ko00053,ko00520,ko01100,map00040,map00053,map00520,map01100	M00014,M00129,M00361,M00362	R00286,R06894	RC00291	ko00000,ko00001,ko00002,ko01000,ko01005				2NAGY@224756,2XUCC@28890,COG0677@1,arCOG00252@2157	M	Belongs to the UDP-glucose GDP-mannose dehydrogenase family
ctg192_00066	ctg192	1201290.M902_1767	pqqC		1.3.3.11	ko:K06137,ko:K06138					ko00000,ko01000				1ND1B@1224,2WNGX@28221,42RQW@68525,COG0535@1,COG0535@2	S	SMART Elongator protein 3 MiaB NifB
ctg192_00072	ctg192	1201290.M902_1769			2.6.1.109	ko:K19715			R11395	RC00160	ko00000,ko01000,ko01005				1NQ7N@1224,2MUN4@213481,2WTBW@28221,42Y2C@68525,COG0535@1,COG0535@2	S	Overlaps another CDS with the same product name
ctg192_00075	ctg192	1201290.M902_1768			2.6.1.109	ko:K19715			R11395	RC00160	ko00000,ko01000,ko01005				1NQ7N@1224,2MUN4@213481,2WTBW@28221,42Y2C@68525,COG0535@1,COG0535@2	S	Overlaps another CDS with the same product name
ctg1920_00003	ctg1920	1548903.A0A0A1IVK1_9CAUD													4QEGS@10239,4QHWF@10662,4QS2V@28883	S	nicotinate-nucleotide diphosphorylase (carboxylating) activity
ctg1921_00024	ctg1921	441768.ACL_0600	metK	GO:0003674,GO:0003824,GO:0004478,GO:0005575,GO:0005622,GO:0005623,GO:0005737,GO:0005829,GO:0016740,GO:0016765,GO:0044424,GO:0044444,GO:0044464	2.5.1.6	ko:K00789	ko00270,ko01100,ko01110,ko01230,map00270,map01100,map01110,map01230	M00034,M00035,M00368,M00609	R00177,R04771	RC00021,RC01211	ko00000,ko00001,ko00002,ko01000				3WT3I@544448,COG0192@1,COG0192@2	H	Catalyzes the formation of S-adenosylmethionine (AdoMet) from methionine and ATP. The overall synthetic reaction is composed of two sequential steps, AdoMet formation and the subsequent tripolyphosphate hydrolysis which occurs prior to release of AdoMet from the enzyme
ctg1922_00016	ctg1922	1294142.CINTURNW_1011													1TSJF@1239,249ZR@186801,36HFM@31979,COG1235@1,COG1235@2	S	Metallo-beta-lactamase superfamily
ctg1922_00017	ctg1922	457424.BFAG_02390													2FSEU@200643,4AQT2@815,4NDVI@976,COG1235@1,COG1235@2	S	Metallo-beta-lactamase superfamily
ctg193_00059	ctg193	1291050.JAGE01000001_gene2907			1.8.4.10,1.8.4.8	ko:K00390	ko00920,ko01100,ko01120,map00920,map01100,map01120	M00176	R02021	RC00007,RC02862	ko00000,ko00001,ko00002,ko01000				1TSMI@1239,24A18@186801,COG0175@1,COG0175@2	EH	Phosphoadenosine phosphosulfate reductase
ctg1934_00027	ctg1934	397290.C810_05213	dcm		2.1.1.37	ko:K00558	ko00270,ko01100,ko05206,map00270,map01100,map05206	M00035	R04858	RC00003,RC00332	ko00000,ko00001,ko00002,ko01000,ko02048,ko03032,ko03036				1TS3G@1239,249Q9@186801,27KBU@186928,COG0270@1,COG0270@2	H	C-5 cytosine-specific DNA methylase
ctg1934_00028	ctg1934	526218.Sterm_2854	dcm		2.1.1.37	ko:K00558	ko00270,ko01100,ko05206,map00270,map01100,map05206	M00035	R04858	RC00003,RC00332	ko00000,ko00001,ko00002,ko01000,ko02048,ko03032,ko03036				37ASC@32066,COG0270@1,COG0270@2	H	PFAM C-5 cytosine-specific DNA methylase
ctg1940_00009	ctg1940	1121285.AUFK01000002_gene13													1I7IQ@117743,4NDVI@976,COG1235@1,COG1235@2	S	Metallo-beta-lactamase superfamily
ctg1940_00010	ctg1940	1499683.CCFF01000017_gene2605													1TSJF@1239,249ZR@186801,36HFM@31979,COG1235@1,COG1235@2	S	Metallo-beta-lactamase superfamily
ctg1941_00011	ctg1941	1408417.JHYB01000003_gene158	dcm		2.1.1.37	ko:K00558	ko00270,ko01100,ko05206,map00270,map01100,map05206	M00035	R04858	RC00003,RC00332	ko00000,ko00001,ko00002,ko01000,ko02048,ko03032,ko03036				3WTI2@544448,COG0270@1,COG0270@2	H	C-5 cytosine-specific DNA methylase
ctg1941_00012	ctg1941	1234409.C683_0898	dcm		2.1.1.37	ko:K00558	ko00270,ko01100,ko05206,map00270,map01100,map05206	M00035	R04858	RC00003,RC00332	ko00000,ko00001,ko00002,ko01000,ko02048,ko03032,ko03036				1TS3G@1239,4B6EU@81852,4HC1I@91061,COG0270@1,COG0270@2	H	C-5 cytosine-specific DNA methylase
ctg195_00067	ctg195	1545702.LACWKB8_1676			2.7.7.73,2.7.7.80	ko:K03148,ko:K21029	ko00730,ko01100,ko04122,map00730,map01100,map04122		R07459	RC00043	ko00000,ko00001,ko01000				1TQ3U@1239,3F56D@33958,4HBGP@91061,COG0476@1,COG0476@2	H	ThiF family
ctg1952_00016	ctg1952	268747.Q58LE3_BPPRS													4QDUC@10239,4QJ6D@10662,4QR22@28883,4QV7K@35237	S	transferase activity
ctg196_00003	ctg196	866536.Belba_2106	capI		5.1.3.6	ko:K08679	ko00520,ko01100,map00520,map01100		R01385	RC00289	ko00000,ko00001,ko01000				47JU9@768503,4NEKA@976,COG0451@1,COG0451@2	M	PFAM NAD dependent epimerase dehydratase family
ctg196_00004	ctg196	748449.Halha_0797			5.1.3.6	ko:K08679	ko00520,ko01100,map00520,map01100		R01385	RC00289	ko00000,ko00001,ko01000				1VP6I@1239,251A8@186801,3WBP2@53433,COG0451@1,COG0451@2	GM	Male sterility protein
ctg1960_00016	ctg1960	1051501.AYTL01000029_gene1648	sumf2		2.1.1.295	ko:K07011,ko:K15257,ko:K18534,ko:K20444	ko00130,ko01100,ko01110,map00130,map01100,map01110	M00112	R07501,R10709,R10710	RC00003,RC01662	ko00000,ko00001,ko00002,ko01000,ko01005,ko02000,ko03016	4.D.1.3	GT2,GT4		1UY4U@1239,1ZENC@1386,4HBMQ@91061,COG1216@1,COG1216@2,COG2227@1,COG2227@2	H	N-terminal domain of galactosyltransferase
ctg1961_00015	ctg1961	367336.OM2255_04415	folA		1.5.1.3,2.1.1.45	ko:K00287,ko:K00560,ko:K05896	ko00240,ko00670,ko00790,ko01100,ko01523,map00240,map00670,map00790,map01100,map01523	M00053,M00126,M00840	R00936,R00937,R00939,R00940,R02101,R02235,R02236,R11765	RC00109,RC00110,RC00158,RC00219,RC00332	ko00000,ko00001,ko00002,ko01000,ko03036				COG0262@1,COG0262@2	H	dihydrofolate reductase activity
ctg1961_00022	ctg1961	367336.OM2255_04415	folA		1.5.1.3,2.1.1.45	ko:K00287,ko:K00560,ko:K05896	ko00240,ko00670,ko00790,ko01100,ko01523,map00240,map00670,map00790,map01100,map01523	M00053,M00126,M00840	R00936,R00937,R00939,R00940,R02101,R02235,R02236,R11765	RC00109,RC00110,RC00158,RC00219,RC00332	ko00000,ko00001,ko00002,ko01000,ko03036				COG0262@1,COG0262@2	H	dihydrofolate reductase activity
ctg197_00060	ctg197	1235793.C809_04341	purL		1.17.4.1,2.1.1.37,6.3.5.3	ko:K00525,ko:K00558,ko:K01952	ko00230,ko00240,ko00270,ko01100,ko01110,ko01130,ko05206,map00230,map00240,map00270,map01100,map01110,map01130,map05206	M00035,M00048,M00053	R02017,R02018,R02019,R02024,R04463,R04858	RC00003,RC00010,RC00332,RC00613,RC01160	ko00000,ko00001,ko00002,ko01000,ko02048,ko03032,ko03036,ko03400				1TR36@1239,249XY@186801,27JR6@186928,COG0270@1,COG0270@2,COG1372@1,COG1372@2	L	C-5 cytosine-specific DNA methylase
ctg1970_00025	ctg1970	1235800.C819_02256			1.8.4.10,1.8.4.8	ko:K00390	ko00920,ko01100,ko01120,map00920,map01100,map01120	M00176	R02021	RC00007,RC02862	ko00000,ko00001,ko00002,ko01000				1TSEE@1239,24EZM@186801,27RZB@186928,COG0175@1,COG0175@2	EH	Phosphoadenosine phosphosulfate reductase family
ctg1976_00019	ctg1976	1401067.HMPREF0872_00405													1TSJF@1239,COG1235@1,COG1235@2	S	COG1235 Metal-dependent hydrolases of the beta-lactamase superfamily I
ctg1979_00021	ctg1979	948870.I7HPE7_9CAUD													4QAIJ@10239,4QPXI@28883,4QVZ9@35237	S	C-5 cytosine-specific DNA methylase
ctg198_00034	ctg198	1327983.S0A158_9CAUD													4QAIJ@10239,4QPXI@28883,4QVZ9@35237	S	C-5 cytosine-specific DNA methylase
ctg198_00038	ctg198	411154.GFO_2483													1I7IQ@117743,4NDVI@976,COG1235@1,COG1235@2	S	Metallo-beta-lactamase superfamily
ctg1983_00001	ctg1983	1235800.C819_02256			1.8.4.10,1.8.4.8	ko:K00390	ko00920,ko01100,ko01120,map00920,map01100,map01120	M00176	R02021	RC00007,RC02862	ko00000,ko00001,ko00002,ko01000				1TSEE@1239,24EZM@186801,27RZB@186928,COG0175@1,COG0175@2	EH	Phosphoadenosine phosphosulfate reductase family
ctg199_00038	ctg199	642492.Clole_1542	nadV		2.4.2.12	ko:K03462	ko00760,ko01100,ko04621,map00760,map01100,map04621		R01271	RC00033	ko00000,ko00001,ko01000				1V09Y@1239,24B25@186801,COG1488@1,COG1488@2	H	nicotinate
ctg199_00039	ctg199	641112.ACOK01000005_gene3687	nadE		6.3.1.5	ko:K01916	ko00760,ko01100,map00760,map01100	M00115	R00189	RC00100	ko00000,ko00001,ko00002,ko01000				1TQ38@1239,2484Z@186801,3WHB9@541000,COG0171@1,COG0171@2	H	Catalyzes the ATP-dependent amidation of deamido-NAD to form NAD. Uses ammonia as a nitrogen source
ctg199_00040	ctg199	1408324.JNJK01000005_gene1093	pncA		3.5.1.19	ko:K08281	ko00760,ko01100,map00760,map01100		R01268	RC00100	ko00000,ko00001,ko01000				1V1CY@1239,24HQM@186801,27MPZ@186928,COG1335@1,COG1335@2	Q	Isochorismatase family
ctg1992_00008	ctg1992	926566.Terro_4293	coaE		2.7.1.24,6.3.4.4	ko:K00859,ko:K01939	ko00230,ko00250,ko00770,ko01100,map00230,map00250,map00770,map01100	M00049,M00120	R00130,R01135	RC00002,RC00078,RC00458,RC00459	ko00000,ko00001,ko00002,ko01000				3Y7ED@57723,COG0104@1,COG0104@2,COG0237@1,COG0237@2	F	Plays an important role in the de novo pathway of purine nucleotide biosynthesis. Catalyzes the first committed step in the biosynthesis of AMP from IMP
ctg1994_00005	ctg1994	439481.Aboo_0601			1.7.1.13	ko:K09457	ko00790,ko01100,map00790,map01100		R07605	RC01875	ko00000,ko00001,ko01000,ko03016				2Y5QB@28890,3F3AX@33867,COG0780@1,arCOG04210@2157	S	PFAM GTP cyclohydrolase I
ctg2_00213	ctg2	283942.IL0538	ugd	GO:0000271,GO:0003674,GO:0003824,GO:0003979,GO:0005975,GO:0005976,GO:0008150,GO:0008152,GO:0009058,GO:0009059,GO:0009242,GO:0009987,GO:0016051,GO:0016491,GO:0016614,GO:0016616,GO:0033692,GO:0034637,GO:0034645,GO:0043170,GO:0044237,GO:0044238,GO:0044249,GO:0044260,GO:0044262,GO:0044264,GO:0046377,GO:0055114,GO:0071704,GO:1901135,GO:1901137,GO:1901576	1.1.1.22	ko:K00012	ko00040,ko00053,ko00520,ko01100,map00040,map00053,map00520,map01100	M00014,M00129,M00361,M00362	R00286	RC00291	ko00000,ko00001,ko00002,ko01000			iEC55989_1330.EC55989_2287	1MW5U@1224,1RMVW@1236,2QEY7@267893,COG1004@1,COG1004@2	C	Belongs to the UDP-glucose GDP-mannose dehydrogenase family
ctg2_00265	ctg2	1262449.CP6013_2311	folA		1.5.1.3	ko:K00287,ko:K18589	ko00670,ko00790,ko01100,ko01523,map00670,map00790,map01100,map01523	M00126,M00840	R00936,R00937,R00939,R00940,R02235,R02236,R11765	RC00109,RC00110,RC00158	br01600,ko00000,ko00001,ko00002,ko01000,ko01504				1VB80@1239,24FTH@186801,36IZC@31979,COG0262@1,COG0262@2	H	Key enzyme in folate metabolism. Catalyzes an essential reaction for de novo glycine and purine synthesis, and for DNA precursor synthesis
ctg20_00181	ctg20	504472.Slin_3849													47KEJ@768503,4NFU4@976,COG4099@1,COG4099@2	G	Parallel beta-helix repeats
ctg200_00042	ctg200	1327982.S0A2L1_9CAUD													4QAIJ@10239,4QM02@10699,4QPXI@28883,4QVZ9@35237	S	C-5 cytosine-specific DNA methylase
ctg2003_00016	ctg2003	373903.Hore_09860	metK	GO:0003674,GO:0003824,GO:0004478,GO:0005575,GO:0005622,GO:0005623,GO:0005737,GO:0005829,GO:0016740,GO:0016765,GO:0044424,GO:0044444,GO:0044464	2.5.1.6	ko:K00789	ko00270,ko01100,ko01110,ko01230,map00270,map01100,map01110,map01230	M00034,M00035,M00368,M00609	R00177,R04771	RC00021,RC01211	ko00000,ko00001,ko00002,ko01000				1TPCV@1239,248QF@186801,3WADM@53433,COG0192@1,COG0192@2	H	Catalyzes the formation of S-adenosylmethionine (AdoMet) from methionine and ATP. The overall synthetic reaction is composed of two sequential steps, AdoMet formation and the subsequent tripolyphosphate hydrolysis which occurs prior to release of AdoMet from the enzyme
ctg2003_00017	ctg2003	645512.GCWU000246_01465	metK	GO:0003674,GO:0003824,GO:0004478,GO:0005575,GO:0005622,GO:0005623,GO:0005737,GO:0005829,GO:0016740,GO:0016765,GO:0044424,GO:0044444,GO:0044464	2.5.1.6	ko:K00789	ko00270,ko01100,ko01110,ko01230,map00270,map01100,map01110,map01230	M00034,M00035,M00368,M00609	R00177,R04771	RC00021,RC01211	ko00000,ko00001,ko00002,ko01000			iJN678.metX	3TA9Y@508458,COG0192@1,COG0192@2	H	Catalyzes the formation of S-adenosylmethionine (AdoMet) from methionine and ATP. The overall synthetic reaction is composed of two sequential steps, AdoMet formation and the subsequent tripolyphosphate hydrolysis which occurs prior to release of AdoMet from the enzyme
ctg2007_00007	ctg2007	658655.HMPREF0988_01532	haeIIIM		2.1.1.37	ko:K00558	ko00270,ko01100,ko05206,map00270,map01100,map05206	M00035	R04858	RC00003,RC00332	ko00000,ko00001,ko00002,ko01000,ko02048,ko03032,ko03036				1TSNX@1239,2490C@186801,27IIV@186928,COG0270@1,COG0270@2	H	C-5 cytosine-specific DNA methylase
ctg201_00002	ctg201	1408439.JHXW01000014_gene1753	acpP			ko:K02078					ko00000,ko00001				37AM1@32066,COG0236@1,COG0236@2	IQ	Carrier of the growing fatty acid chain in fatty acid biosynthesis
ctg201_00014	ctg201	1045858.Bint_1732	folA		1.5.1.3	ko:K00287,ko:K18589,ko:K18590	ko00670,ko00790,ko01100,ko01523,map00670,map00790,map01100,map01523	M00126,M00840	R00936,R00937,R00939,R00940,R02235,R02236,R11765	RC00109,RC00110,RC00158	br01600,ko00000,ko00001,ko00002,ko01000,ko01504				2J8DN@203691,COG0262@1,COG0262@2	H	Key enzyme in folate metabolism. Catalyzes an essential reaction for de novo glycine and purine synthesis, and for DNA precursor synthesis
ctg2022_00026	ctg2022	1123290.AUDQ01000013_gene1228	folD	GO:0003674,GO:0003824,GO:0004477,GO:0004488,GO:0005575,GO:0005622,GO:0005623,GO:0005737,GO:0005829,GO:0006730,GO:0008150,GO:0008152,GO:0009987,GO:0016491,GO:0016645,GO:0016646,GO:0016787,GO:0016810,GO:0016814,GO:0019238,GO:0044237,GO:0044281,GO:0044424,GO:0044444,GO:0044464,GO:0055114	1.5.1.5,3.5.4.9	ko:K01491	ko00670,ko00720,ko01100,ko01120,ko01200,map00670,map00720,map01100,map01120,map01200	M00140,M00377	R01220,R01655	RC00202,RC00578	ko00000,ko00001,ko00002,ko01000				1TP1P@1239,26E1Z@186818,4H9Q6@91061,COG0190@1,COG0190@2	E	Catalyzes the oxidation of 5,10- methylenetetrahydrofolate to 5,10-methenyltetrahydrofolate and then the hydrolysis of 5,10-methenyltetrahydrofolate to 10- formyltetrahydrofolate
ctg2023_00029	ctg2023	1278311.AUAL01000006_gene418	ydhF												COG4989@1,COG4989@2	S	oxidoreductase activity
ctg2029_00021	ctg2029	406124.ACPC01000020_gene3943	kdsB		2.7.7.38	ko:K00979	ko00540,ko01100,map00540,map01100	M00063	R03351,R11396	RC00152,RC00910	ko00000,ko00001,ko00002,ko01000,ko01005				1TQU3@1239,1ZRWE@1386,4IRPK@91061,COG1212@1,COG1212@2	M	Cytidylyltransferase
ctg2029_00023	ctg2029	1262914.BN533_00401	aroF		2.5.1.54	ko:K03856	ko00400,ko01100,ko01110,ko01130,ko01230,map00400,map01100,map01110,map01130,map01230	M00022	R01826	RC00435	ko00000,ko00001,ko00002,ko01000				1TP61@1239,4H25Z@909932,COG2876@1,COG2876@2	E	3-deoxy-7-phosphoheptulonate synthase
ctg203_00044	ctg203	649831.L083_7237	csn2		3.2.1.132	ko:K01233	ko00520,ko01100,map00520,map01100		R02833		ko00000,ko00001,ko01000				2I2UF@201174,4DA4I@85008,COG3405@1,COG3405@2	G	Glycosyl hydrolase family 46
ctg203_00056	ctg203	592015.HMPREF1705_01457	kdsC		3.1.3.45	ko:K03270	ko00540,ko01100,map00540,map01100	M00063	R03350	RC00017	ko00000,ko00001,ko00002,ko01000,ko01005				3TB6K@508458,COG1778@1,COG1778@2	S	3-deoxy-D-manno-octulosonate 8-phosphate phosphatase, YrbI family
ctg203_00059	ctg203	1250005.PHEL85_1416	kdsB		2.7.7.38	ko:K00979	ko00540,ko01100,map00540,map01100	M00063	R03351,R11396	RC00152,RC00910	ko00000,ko00001,ko00002,ko01000,ko01005				1I2KE@117743,3VX0U@52959,4NKB4@976,COG1212@1,COG1212@2	H	Cytidylyltransferase
ctg203_00060	ctg203	313612.L8106_13400			2.7.7.43	ko:K00983	ko00520,ko01100,map00520,map01100		R01117,R04215	RC00152	ko00000,ko00001,ko01000				1G4K9@1117,1HDPS@1150,COG1083@1,COG1083@2	M	Cytidylyltransferase
ctg203_00063	ctg203	573061.Clocel_0337	aroF		2.5.1.54	ko:K03856	ko00400,ko01100,ko01110,ko01130,ko01230,map00400,map01100,map01110,map01130,map01230	M00022	R01826	RC00435	ko00000,ko00001,ko00002,ko01000			iHN637.CLJU_RS14395	1TP61@1239,24812@186801,36FA1@31979,COG2876@1,COG2876@2	E	phospho-2-dehydro-3-deoxyheptonate aldolase
ctg2031_00022	ctg2031	1235800.C819_03975	dcm		2.1.1.37	ko:K00558	ko00270,ko01100,ko05206,map00270,map01100,map05206	M00035	R04858	RC00003,RC00332	ko00000,ko00001,ko00002,ko01000,ko02048,ko03032,ko03036				1TR36@1239,249XY@186801,27JR6@186928,COG0270@1,COG0270@2	L	C-5 cytosine-specific DNA methylase
ctg2034_00033	ctg2034	1410650.JHWL01000037_gene595			1.8.4.10,1.8.4.8	ko:K00390	ko00920,ko01100,ko01120,map00920,map01100,map01120	M00176	R02021	RC00007,RC02862	ko00000,ko00001,ko00002,ko01000				1TSEE@1239,24EZM@186801,4C0JU@830,COG0175@1,COG0175@2	EH	Phosphoadenosine phosphosulfate reductase family
ctg2034_00034	ctg2034	1410650.JHWL01000037_gene595			1.8.4.10,1.8.4.8	ko:K00390	ko00920,ko01100,ko01120,map00920,map01100,map01120	M00176	R02021	RC00007,RC02862	ko00000,ko00001,ko00002,ko01000				1TSEE@1239,24EZM@186801,4C0JU@830,COG0175@1,COG0175@2	EH	Phosphoadenosine phosphosulfate reductase family
ctg2036_00001	ctg2036	694427.Palpr_2856	purE		5.4.99.18	ko:K01588	ko00230,ko01100,ko01110,ko01130,map00230,map01100,map01110,map01130	M00048	R07405	RC01947	ko00000,ko00001,ko00002,ko01000				22XMM@171551,2FMWN@200643,4NME9@976,COG0041@1,COG0041@2	F	Catalyzes the conversion of N5-carboxyaminoimidazole ribonucleotide (N5-CAIR) to 4-carboxy-5-aminoimidazole ribonucleotide (CAIR)
ctg2036_00002	ctg2036	2903.EOD27628	St1	GO:0003674,GO:0003824,GO:0005575,GO:0005622,GO:0005623,GO:0005737,GO:0005829,GO:0006790,GO:0006805,GO:0006950,GO:0006952,GO:0008146,GO:0008150,GO:0008152,GO:0009410,GO:0009605,GO:0009607,GO:0009617,GO:0009987,GO:0016740,GO:0016782,GO:0042221,GO:0042742,GO:0043207,GO:0044237,GO:0044424,GO:0044444,GO:0044464,GO:0050896,GO:0051704,GO:0051707,GO:0051716,GO:0051923,GO:0070887,GO:0071466,GO:0098542	2.8.2.1,2.8.2.4	ko:K01014,ko:K01016,ko:K01025	ko00140,ko05204,map00140,map05204		R01242,R02350	RC00007,RC00128	ko00000,ko00001,ko01000				KOG1584@1,KOG1584@2759	S	sulfotransferase activity
ctg2036_00012	ctg2036	449673.BACSTE_02340	folK		2.7.6.3,4.1.2.25	ko:K00950,ko:K13940	ko00790,ko01100,map00790,map01100	M00126,M00841	R03503,R03504	RC00002,RC00017,RC00721,RC00943	ko00000,ko00001,ko00002,ko01000			iLJ478.TM0041	2FSKM@200643,4AR2H@815,4NGE8@976,COG0801@1,COG0801@2	H	2-amino-4-hydroxy-6-hydroxymethyldihydropteridine diphosphokinase
ctg2038_00021	ctg2038	1291050.JAGE01000002_gene3266													1TUAW@1239,24N01@186801,COG0270@1,COG0270@2	L	DNA (cytosine-5-)-methyltransferase activity
ctg2053_00013	ctg2053	1235792.C808_05321	dcm		2.1.1.37	ko:K00558	ko00270,ko01100,ko05206,map00270,map01100,map05206	M00035	R04858	RC00003,RC00332	ko00000,ko00001,ko00002,ko01000,ko02048,ko03032,ko03036				1TQS8@1239,24DG1@186801,27M09@186928,COG0270@1,COG0270@2	L	C-5 cytosine-specific DNA methylase
ctg2053_00014	ctg2053	1115515.EV102420_11_00400	marMP		2.1.1.37	ko:K00558	ko00270,ko01100,ko05206,map00270,map01100,map05206	M00035	R04858	RC00003,RC00332	ko00000,ko00001,ko00002,ko01000,ko02048,ko03032,ko03036				1MV9D@1224,1RPD1@1236,COG0270@1,COG0270@2	L	DNA methylase
ctg2063_00037	ctg2063	1385511.N783_13525	gmd		4.2.1.47	ko:K01711	ko00051,ko00520,ko01100,map00051,map00520,map01100		R00888	RC00402	ko00000,ko00001,ko01000				COG1089@1,COG1089@2	M	GDP-mannose 4,6-dehydratase activity
ctg2063_00039	ctg2063	330214.NIDE2326			1.17.1.1	ko:K12452	ko00520,map00520		R03391,R03392	RC00230	ko00000,ko00001,ko01000				COG0399@1,COG0399@2	E	UDP-4-amino-4-deoxy-L-arabinose aminotransferase
ctg2063_00040	ctg2063	81824.XP_001742424.1	TSTA3	GO:0003674,GO:0003824,GO:0005488,GO:0005515,GO:0005575,GO:0005622,GO:0005623,GO:0005737,GO:0005829,GO:0006091,GO:0006139,GO:0006403,GO:0006725,GO:0006793,GO:0006807,GO:0006810,GO:0007155,GO:0007159,GO:0008150,GO:0008152,GO:0009055,GO:0009058,GO:0009225,GO:0009226,GO:0009987,GO:0015931,GO:0016491,GO:0016614,GO:0016616,GO:0016853,GO:0016854,GO:0016857,GO:0018130,GO:0019438,GO:0019673,GO:0019835,GO:…	1.1.1.271	ko:K02377	ko00051,ko00520,ko01100,map00051,map00520,map01100		R05692	RC01014	ko00000,ko00001,ko01000				38DRH@33154,COG0451@1,KOG1431@2759	GO	Tissue specific transplantation antigen P35B
ctg2063_00041	ctg2063	247490.KSU1_D0083	fcl		1.1.1.271	ko:K02377	ko00051,ko00520,ko01100,map00051,map00520,map01100		R05692	RC01014	ko00000,ko00001,ko01000				2IYBF@203682,COG0451@1,COG0451@2	GM	Catalyzes the two-step NADP-dependent conversion of GDP- 4-dehydro-6-deoxy-D-mannose to GDP-fucose, involving an epimerase and a reductase reaction
ctg2067_00001	ctg2067	1382358.JHVN01000024_gene1693													1TSJF@1239,4HB1R@91061,COG1235@1,COG1235@2	S	COG1235 Metal-dependent hydrolases of the beta-lactamase superfamily I
ctg2075_00016	ctg2075	861454.HMPREF9099_02974	pncA		3.5.1.19	ko:K08281	ko00760,ko01100,map00760,map01100		R01268	RC00100	ko00000,ko00001,ko01000				1V1CY@1239,24HQM@186801,27MPZ@186928,COG1335@1,COG1335@2	Q	Isochorismatase family
ctg2075_00017	ctg2075	484018.BACPLE_01589	pncB	GO:0000183,GO:0001302,GO:0003674,GO:0003824,GO:0004516,GO:0005575,GO:0005622,GO:0005623,GO:0005634,GO:0005737,GO:0005829,GO:0006139,GO:0006325,GO:0006342,GO:0006348,GO:0006355,GO:0006725,GO:0006732,GO:0006733,GO:0006734,GO:0006753,GO:0006793,GO:0006796,GO:0006807,GO:0006950,GO:0006996,GO:0007568,GO:0007569,GO:0008150,GO:0008152,GO:0009058,GO:0009108,GO:0009117,GO:0009165,GO:0009266,GO:0009408,GO:…	6.3.4.21	ko:K00763	ko00760,ko01100,map00760,map01100		R01724	RC00033	ko00000,ko00001,ko01000			iAF1260.b0931,iBWG_1329.BWG_0783,iECDH10B_1368.ECDH10B_1001,iECDH1ME8569_1439.ECDH1ME8569_0882,iECIAI39_1322.ECIAI39_2216,iETEC_1333.ETEC_0999,iEcDH1_1363.EcDH1_2712,iEcSMS35_1347.EcSMS35_2189,iJO1366.b0931,iJR904.b0931,iUMNK88_1353.UMNK88_1085,iY75_1357.Y75_RS04840	2FM8S@200643,4AP40@815,4NFQK@976,COG1488@1,COG1488@2	F	Catalyzes the synthesis of beta-nicotinate D- ribonucleotide from nicotinate and 5-phospho-D-ribose 1-phosphate at the expense of ATP
ctg2075_00018	ctg2075	1511.CLOST_1369	nadD	GO:0000309,GO:0003674,GO:0003824,GO:0004515,GO:0006082,GO:0006139,GO:0006520,GO:0006531,GO:0006725,GO:0006732,GO:0006733,GO:0006753,GO:0006793,GO:0006796,GO:0006807,GO:0008150,GO:0008152,GO:0009058,GO:0009066,GO:0009108,GO:0009117,GO:0009165,GO:0009435,GO:0009987,GO:0016740,GO:0016772,GO:0016779,GO:0018130,GO:0019355,GO:0019359,GO:0019362,GO:0019363,GO:0019438,GO:0019637,GO:0019674,GO:0019752,GO:…	2.7.7.18,3.6.1.55	ko:K00969,ko:K03574	ko00760,ko01100,map00760,map01100	M00115	R00137,R03005	RC00002	ko00000,ko00001,ko00002,ko01000,ko03400				1V3SK@1239,24JFM@186801,25QZS@186804,COG1057@1,COG1057@2	H	Catalyzes the reversible adenylation of nicotinate mononucleotide (NaMN) to nicotinic acid adenine dinucleotide (NaAD)
ctg2075_00019	ctg2075	1280668.ATVT01000005_gene1877	nadE		6.3.1.5	ko:K01916	ko00760,ko01100,map00760,map01100	M00115	R00189	RC00100	ko00000,ko00001,ko00002,ko01000				1TQ38@1239,2484Z@186801,4BWSB@830,COG0171@1,COG0171@2	H	NAD synthase
ctg2088_00008	ctg2088	441768.ACL_0717													COG2273@1,COG2273@2	G	xyloglucan:xyloglucosyl transferase activity
ctg2088_00014	ctg2088	441768.ACL_0716													COG3459@1,COG3459@2	G	carbohydrate binding
ctg2088_00017	ctg2088	441768.ACL_0715			3.2.1.21	ko:K05349	ko00460,ko00500,ko00940,ko01100,ko01110,map00460,map00500,map00940,map01100,map01110		R00026,R02558,R02887,R02985,R03527,R04949,R04998,R10035,R10039,R10040	RC00049,RC00059,RC00171,RC00262,RC00397,RC00451,RC00714,RC00746,RC01248	ko00000,ko00001,ko01000		GH3		COG1472@1,COG1472@2	G	Belongs to the glycosyl hydrolase 3 family
ctg2088_00018	ctg2088	441768.ACL_0715			3.2.1.21	ko:K05349	ko00460,ko00500,ko00940,ko01100,ko01110,map00460,map00500,map00940,map01100,map01110		R00026,R02558,R02887,R02985,R03527,R04949,R04998,R10035,R10039,R10040	RC00049,RC00059,RC00171,RC00262,RC00397,RC00451,RC00714,RC00746,RC01248	ko00000,ko00001,ko01000		GH3		COG1472@1,COG1472@2	G	Belongs to the glycosyl hydrolase 3 family
ctg2088_00020	ctg2088	441768.ACL_0713	gph		3.1.3.18	ko:K01091	ko00630,ko01100,ko01110,ko01130,map00630,map01100,map01110,map01130		R01334	RC00017	ko00000,ko00001,ko01000				3WUW8@544448,COG0546@1,COG0546@2	S	HAD-hyrolase-like
ctg2088_00024	ctg2088	441768.ACL_0715			3.2.1.21	ko:K05349	ko00460,ko00500,ko00940,ko01100,ko01110,map00460,map00500,map00940,map01100,map01110		R00026,R02558,R02887,R02985,R03527,R04949,R04998,R10035,R10039,R10040	RC00049,RC00059,RC00171,RC00262,RC00397,RC00451,RC00714,RC00746,RC01248	ko00000,ko00001,ko01000		GH3		COG1472@1,COG1472@2	G	Belongs to the glycosyl hydrolase 3 family
ctg2088_00026	ctg2088	441768.ACL_0715			3.2.1.21	ko:K05349	ko00460,ko00500,ko00940,ko01100,ko01110,map00460,map00500,map00940,map01100,map01110		R00026,R02558,R02887,R02985,R03527,R04949,R04998,R10035,R10039,R10040	RC00049,RC00059,RC00171,RC00262,RC00397,RC00451,RC00714,RC00746,RC01248	ko00000,ko00001,ko01000		GH3		COG1472@1,COG1472@2	G	Belongs to the glycosyl hydrolase 3 family
ctg2088_00029	ctg2088	441768.ACL_0713	gph		3.1.3.18	ko:K01091	ko00630,ko01100,ko01110,ko01130,map00630,map01100,map01110,map01130		R01334	RC00017	ko00000,ko00001,ko01000				3WUW8@544448,COG0546@1,COG0546@2	S	HAD-hyrolase-like
ctg2088_00042	ctg2088	441768.ACL_0713	gph		3.1.3.18	ko:K01091	ko00630,ko01100,ko01110,ko01130,map00630,map01100,map01110,map01130		R01334	RC00017	ko00000,ko00001,ko01000				3WUW8@544448,COG0546@1,COG0546@2	S	HAD-hyrolase-like
ctg2094_00004	ctg2094	177437.HRM2_23050	ppdK		2.7.9.1	ko:K01006	ko00620,ko00710,ko00720,ko01100,ko01120,ko01200,map00620,map00710,map00720,map01100,map01120,map01200	M00169,M00171,M00172,M00173	R00206	RC00002,RC00015	ko00000,ko00001,ko00002,ko01000				1MU0R@1224,2MIZ3@213118,2WJSH@28221,42NDJ@68525,COG0574@1,COG0574@2,COG1080@1,COG1080@2	G	Belongs to the PEP-utilizing enzyme family
ctg2094_00005	ctg2094	1191523.MROS_1835	ppdK		2.7.9.1	ko:K01006	ko00620,ko00710,ko00720,ko01100,ko01120,ko01200,map00620,map00710,map00720,map01100,map01120,map01200	M00169,M00171,M00172,M00173	R00206	RC00002,RC00015	ko00000,ko00001,ko00002,ko01000				COG0574@1,COG0574@2,COG1080@1,COG1080@2	G	Belongs to the PEP-utilizing enzyme family
ctg2094_00010	ctg2094	709991.Odosp_0605	pepD	GO:0003674,GO:0003824,GO:0005488,GO:0005575,GO:0005622,GO:0005623,GO:0005737,GO:0005829,GO:0006508,GO:0006518,GO:0006807,GO:0008150,GO:0008152,GO:0008233,GO:0008235,GO:0008237,GO:0008238,GO:0008270,GO:0009056,GO:0009987,GO:0016787,GO:0016805,GO:0019538,GO:0034641,GO:0043167,GO:0043169,GO:0043170,GO:0043171,GO:0043603,GO:0044237,GO:0044238,GO:0044248,GO:0044424,GO:0044444,GO:0044464,GO:0046872,GO:…		ko:K01270	ko00480,ko01100,map00480,map01100		R00899,R04951	RC00096,RC00141	ko00000,ko00001,ko01000,ko01002			iPC815.YPO3230,iSBO_1134.SBO_0243	22VWR@171551,2FNVV@200643,4NG8I@976,COG2195@1,COG2195@2	E	Catalyzes the hydrolysis of Xaa-His dipeptides
ctg21_00063	ctg21	526218.Sterm_1727	metK	GO:0003674,GO:0003824,GO:0004478,GO:0005575,GO:0005622,GO:0005623,GO:0005737,GO:0005829,GO:0016740,GO:0016765,GO:0044424,GO:0044444,GO:0044464	2.5.1.6	ko:K00789	ko00270,ko01100,ko01110,ko01230,map00270,map01100,map01110,map01230	M00034,M00035,M00368,M00609	R00177,R04771	RC00021,RC01211	ko00000,ko00001,ko00002,ko01000				379HD@32066,COG0192@1,COG0192@2	H	Catalyzes the formation of S-adenosylmethionine (AdoMet) from methionine and ATP. The overall synthetic reaction is composed of two sequential steps, AdoMet formation and the subsequent tripolyphosphate hydrolysis which occurs prior to release of AdoMet from the enzyme
ctg21_00064	ctg21	753084.F4YCI6_9CAUD													4QAIJ@10239,4QM02@10699,4QPXI@28883,4QVZ9@35237	S	C-5 cytosine-specific DNA methylase
ctg21_00099	ctg21	948870.I7HPE7_9CAUD													4QAIJ@10239,4QPXI@28883,4QVZ9@35237	S	C-5 cytosine-specific DNA methylase
ctg2123_00028	ctg2123	1408813.AYMG01000032_gene5209													1INXH@117747,4NHIM@976,COG0476@1,COG0476@2	H	ThiF family
ctg2125_00006	ctg2125	269798.CHU_2424	nadV		2.4.2.12	ko:K03462	ko00760,ko01100,ko04621,map00760,map01100,map04621		R01271	RC00033	ko00000,ko00001,ko01000				47PMM@768503,4NGVU@976,COG1488@1,COG1488@2	H	Nicotinate phosphoribosyltransferase (NAPRTase) family
ctg2126_00001	ctg2126	642492.Clole_1843			2.1.1.37	ko:K00558,ko:K17398	ko00270,ko01100,ko05206,map00270,map01100,map05206	M00035	R04858	RC00003,RC00332	ko00000,ko00001,ko00002,ko01000,ko02048,ko03032,ko03036				1V3W2@1239,24HK1@186801,COG0270@1,COG0270@2	L	Belongs to the class I-like SAM-binding methyltransferase superfamily. C5-methyltransferase family
ctg213_00025	ctg213	880073.Calab_1470	dcm		2.1.1.37	ko:K00558	ko00270,ko01100,ko05206,map00270,map01100,map05206	M00035	R04858	RC00003,RC00332	ko00000,ko00001,ko00002,ko01000,ko02048,ko03032,ko03036				COG0270@1,COG0270@2	L	DNA (cytosine-5-)-methyltransferase activity
ctg213_00097	ctg213	411468.CLOSCI_00575			2.1.1.37	ko:K00558,ko:K17398	ko00270,ko01100,ko05206,map00270,map01100,map05206	M00035	R04858	RC00003,RC00332	ko00000,ko00001,ko00002,ko01000,ko02048,ko03032,ko03036				1V3W2@1239,22348@1506553,24HK1@186801,COG0270@1,COG0270@2	L	C-5 cytosine-specific DNA methylase
ctg214_00056	ctg214	1121007.AUML01000069_gene4101	dcm		2.1.1.37	ko:K00558	ko00270,ko01100,ko05206,map00270,map01100,map05206	M00035	R04858	RC00003,RC00332	ko00000,ko00001,ko00002,ko01000,ko02048,ko03032,ko03036				1IEAN@117743,2YKYJ@290174,4PIHW@976,COG0270@1,COG0270@2	L	C-5 cytosine-specific DNA methylase
ctg214_00057	ctg214	388739.RSK20926_15611	dcm		2.1.1.37	ko:K00558	ko00270,ko01100,ko05206,map00270,map01100,map05206	M00035	R04858	RC00003,RC00332	ko00000,ko00001,ko00002,ko01000,ko02048,ko03032,ko03036				1MV9H@1224,2P4R3@2433,2TUCJ@28211,COG0270@1,COG0270@2	H	COG0270 Site-specific DNA methylase
ctg2149_00001	ctg2149	397290.C810_05213	dcm		2.1.1.37	ko:K00558	ko00270,ko01100,ko05206,map00270,map01100,map05206	M00035	R04858	RC00003,RC00332	ko00000,ko00001,ko00002,ko01000,ko02048,ko03032,ko03036				1TS3G@1239,249Q9@186801,27KBU@186928,COG0270@1,COG0270@2	H	C-5 cytosine-specific DNA methylase
ctg215_00062	ctg215	1123499.KB908035_gene290													1QZE4@1224,2W4TI@28216,COG1442@1,COG1442@2	M	Glycosyl transferase family 8
ctg2163_00075	ctg2163	1384066.JAGT01000001_gene847	nadE		6.3.1.5	ko:K01916	ko00760,ko01100,map00760,map01100	M00115	R00189	RC00100	ko00000,ko00001,ko00002,ko01000				1TQ38@1239,2484Z@186801,3WHB9@541000,COG0171@1,COG0171@2	H	Catalyzes the ATP-dependent amidation of deamido-NAD to form NAD. Uses ammonia as a nitrogen source
ctg2166_00056	ctg2166	1033733.CAEK01000007_gene1648	dcm		2.1.1.37	ko:K00558	ko00270,ko01100,ko05206,map00270,map01100,map05206	M00035	R04858	RC00003,RC00332	ko00000,ko00001,ko00002,ko01000,ko02048,ko03032,ko03036				1TR40@1239,22GA7@1570339,24A8V@186801,COG0270@1,COG0270@2	H	Cytosine-specific methyltransferase
ctg2166_00057	ctg2166	1033733.CAEK01000007_gene1648	dcm		2.1.1.37	ko:K00558	ko00270,ko01100,ko05206,map00270,map01100,map05206	M00035	R04858	RC00003,RC00332	ko00000,ko00001,ko00002,ko01000,ko02048,ko03032,ko03036				1TR40@1239,22GA7@1570339,24A8V@186801,COG0270@1,COG0270@2	H	Cytosine-specific methyltransferase
ctg217_00011	ctg217	1120978.KB894083_gene922													1TQNX@1239,27FKT@186828,4HCHZ@91061,COG5545@1,COG5545@2	S	Virulence-associated protein E
ctg217_00012	ctg217	1120978.KB894083_gene922													1TQNX@1239,27FKT@186828,4HCHZ@91061,COG5545@1,COG5545@2	S	Virulence-associated protein E
ctg217_00013	ctg217	1120978.KB894083_gene922													1TQNX@1239,27FKT@186828,4HCHZ@91061,COG5545@1,COG5545@2	S	Virulence-associated protein E
ctg217_00014	ctg217	1120978.KB894083_gene922													1TQNX@1239,27FKT@186828,4HCHZ@91061,COG5545@1,COG5545@2	S	Virulence-associated protein E
ctg217_00024	ctg217	1120978.KB894083_gene915	metK	GO:0003674,GO:0003824,GO:0004478,GO:0005575,GO:0005622,GO:0005623,GO:0005737,GO:0005829,GO:0016740,GO:0016765,GO:0044424,GO:0044444,GO:0044464	2.5.1.6	ko:K00789	ko00270,ko01100,ko01110,ko01230,map00270,map01100,map01110,map01230	M00034,M00035,M00368,M00609	R00177,R04771	RC00021,RC01211	ko00000,ko00001,ko00002,ko01000				1TQ0Q@1239,27H1V@186828,4HCAC@91061,COG0192@1,COG0192@2	H	S-adenosylmethionine synthetase, C-terminal domain
ctg217_00025	ctg217	1120978.KB894083_gene915	metK	GO:0003674,GO:0003824,GO:0004478,GO:0005575,GO:0005622,GO:0005623,GO:0005737,GO:0005829,GO:0016740,GO:0016765,GO:0044424,GO:0044444,GO:0044464	2.5.1.6	ko:K00789	ko00270,ko01100,ko01110,ko01230,map00270,map01100,map01110,map01230	M00034,M00035,M00368,M00609	R00177,R04771	RC00021,RC01211	ko00000,ko00001,ko00002,ko01000				1TQ0Q@1239,27H1V@186828,4HCAC@91061,COG0192@1,COG0192@2	H	S-adenosylmethionine synthetase, C-terminal domain
ctg217_00029	ctg217	665950.HMPREF1025_02643	dcm		2.1.1.37	ko:K00558	ko00270,ko01100,ko05206,map00270,map01100,map05206	M00035	R04858	RC00003,RC00332	ko00000,ko00001,ko00002,ko01000,ko02048,ko03032,ko03036				1TR36@1239,249XY@186801,27JR6@186928,COG0270@1,COG0270@2	L	C-5 cytosine-specific DNA methylase
ctg217_00030	ctg217	755731.Clo1100_3595	dcm		2.1.1.37	ko:K00558	ko00270,ko01100,ko05206,map00270,map01100,map05206	M00035	R04858	RC00003,RC00332	ko00000,ko00001,ko00002,ko01000,ko02048,ko03032,ko03036				1TR36@1239,249XY@186801,36FZY@31979,COG0270@1,COG0270@2	H	Belongs to the class I-like SAM-binding methyltransferase superfamily. C5-methyltransferase family
ctg2177_00024	ctg2177	349161.Dred_1196													1TQNX@1239,2495S@186801,COG5545@1,COG5545@2	L	Virulence-associated protein E
ctg2179_00024	ctg2179	1298593.TOL_2359	dapD	GO:0003674,GO:0003824,GO:0006082,GO:0006520,GO:0006553,GO:0006807,GO:0008150,GO:0008152,GO:0008652,GO:0008666,GO:0009058,GO:0009066,GO:0009067,GO:0009085,GO:0009089,GO:0009987,GO:0016053,GO:0016410,GO:0016740,GO:0016746,GO:0016747,GO:0016748,GO:0016749,GO:0019752,GO:0043436,GO:0043648,GO:0044237,GO:0044238,GO:0044249,GO:0044281,GO:0044283,GO:0046394,GO:0046451,GO:0071704,GO:1901564,GO:1901566,GO:…	2.3.1.117	ko:K00674	ko00300,ko01100,ko01120,ko01230,map00300,map01100,map01120,map01230	M00016	R04365	RC00004,RC01136	ko00000,ko00001,ko00002,ko01000			iJN746.PP_1530	1MYKK@1224,1RM8X@1236,1XI70@135619,COG2171@1,COG2171@2	E	Catalyzes the conversion of the cyclic tetrahydrodipicolinate (THDP) into the acyclic N-succinyl-L-2- amino-6-oxopimelate using succinyl-CoA
ctg218_00039	ctg218	1123326.JFBL01000018_gene2392	moeB		2.7.7.73	ko:K03148	ko00730,ko01100,ko04122,map00730,map01100,map04122		R07459	RC00043	ko00000,ko00001,ko01000				1MW7H@1224,2YS34@29547,42Q7U@68525,COG0476@1,COG0476@2	H	ThiF family
ctg2192_00004	ctg2192	760154.Sulba_1545	thiF		2.7.7.73,2.7.7.80	ko:K03148,ko:K21029	ko00730,ko01100,ko04122,map00730,map01100,map04122		R07459	RC00043	ko00000,ko00001,ko01000				1R87S@1224,2YNKH@29547,42R16@68525,COG0476@1,COG0476@2	H	Thiamine biosynthesis protein ThiF
ctg220_00085	ctg220	1033743.CAES01000020_gene3154													1VG7F@1239,26ZEB@186822,4HWVH@91061,COG1694@1,COG1694@2	S	Mazg nucleotide pyrophosphohydrolase
ctg221_00041	ctg221	948870.I7HPE7_9CAUD													4QAIJ@10239,4QPXI@28883,4QVZ9@35237	S	C-5 cytosine-specific DNA methylase
ctg2211_00019	ctg2211	1123250.KB908413_gene334													1TQNX@1239,4H3CH@909932,COG5545@1,COG5545@2	S	Virulence-associated protein E
ctg2211_00031	ctg2211	272633			6.6.1.2	ko:K03924,ko:K09882	ko00860,ko01100,map00860,map01100		R05227	RC02000	ko00000,ko00001,ko01000				3WUGT@544448,COG0714@1,COG0714@2	O	AAA domain (dynein-related subfamily)
ctg2216_00021	ctg2216	649747.HMPREF0083_01035	ydiP		2.1.1.37	ko:K00558	ko00270,ko01100,ko05206,map00270,map01100,map05206	M00035	R04858	RC00003,RC00332	ko00000,ko00001,ko00002,ko01000,ko02048,ko03032,ko03036				1TPNE@1239,4HHQR@91061,COG0270@1,COG0270@2	H	C-5 cytosine-specific DNA methylase
ctg2217_00013	ctg2217	526218.Sterm_2854	dcm		2.1.1.37	ko:K00558	ko00270,ko01100,ko05206,map00270,map01100,map05206	M00035	R04858	RC00003,RC00332	ko00000,ko00001,ko00002,ko01000,ko02048,ko03032,ko03036				37ASC@32066,COG0270@1,COG0270@2	H	PFAM C-5 cytosine-specific DNA methylase
ctg2218_00022	ctg2218	3075.A0A087SNT8	PURA	GO:0003674,GO:0003824,GO:0004019,GO:0005575,GO:0005622,GO:0005623,GO:0005737,GO:0006139,GO:0006163,GO:0006164,GO:0006167,GO:0006725,GO:0006753,GO:0006793,GO:0006796,GO:0006807,GO:0008150,GO:0008152,GO:0009058,GO:0009117,GO:0009123,GO:0009124,GO:0009126,GO:0009127,GO:0009150,GO:0009152,GO:0009156,GO:0009161,GO:0009165,GO:0009167,GO:0009168,GO:0009259,GO:0009260,GO:0009987,GO:0016874,GO:0016879,GO:…	6.3.4.4	ko:K01939	ko00230,ko00250,ko01100,map00230,map00250,map01100	M00049	R01135	RC00458,RC00459	ko00000,ko00001,ko00002,ko01000			iRC1080.CRv4_Au5_s17_g7726_t1	34JRQ@3041,37HI7@33090,COG0104@1,KOG1355@2759	F	Plays an important role in the de novo pathway and in the salvage pathway of purine nucleotide biosynthesis. Catalyzes the first
ctg222_00043	ctg222	469610.HMPREF0189_01577	queC		6.3.4.20	ko:K06920	ko00790,ko01100,map00790,map01100		R09978	RC00959	ko00000,ko00001,ko01000,ko03016				1MU5V@1224,2VHY3@28216,COG0603@1,COG0603@2	F	Catalyzes the ATP-dependent conversion of 7-carboxy-7- deazaguanine (CDG) to 7-cyano-7-deazaguanine (preQ(0))
ctg222_00078	ctg222	747365.Thena_1568	queC		6.3.4.20	ko:K06920	ko00790,ko01100,map00790,map01100		R09978	RC00959	ko00000,ko00001,ko01000,ko03016				1TP4Z@1239,2497A@186801,42GV6@68295,COG0603@1,COG0603@2	F	Catalyzes the ATP-dependent conversion of 7-carboxy-7- deazaguanine (CDG) to 7-cyano-7-deazaguanine (preQ(0))
ctg2221_00008	ctg2221	926560.KE387029_gene76													COG1694@1,COG1694@2	FG	Mazg nucleotide pyrophosphohydrolase
ctg2223_00007	ctg2223	1121382.JQKG01000015_gene1715			2.1.1.37	ko:K00558	ko00270,ko01100,ko05206,map00270,map01100,map05206	M00035	R04858	RC00003,RC00332	ko00000,ko00001,ko00002,ko01000,ko02048,ko03032,ko03036				COG0270@1,COG0270@2	L	DNA (cytosine-5-)-methyltransferase activity
ctg2224_00020	ctg2224	657322.FPR_26610			2.1.1.37	ko:K00558	ko00270,ko01100,ko05206,map00270,map01100,map05206	M00035	R04858	RC00003,RC00332	ko00000,ko00001,ko00002,ko01000,ko02048,ko03032,ko03036				COG0270@1,COG0270@2	L	DNA (cytosine-5-)-methyltransferase activity
ctg2228_00045	ctg2228	441768.ACL_0600	metK	GO:0003674,GO:0003824,GO:0004478,GO:0005575,GO:0005622,GO:0005623,GO:0005737,GO:0005829,GO:0016740,GO:0016765,GO:0044424,GO:0044444,GO:0044464	2.5.1.6	ko:K00789	ko00270,ko01100,ko01110,ko01230,map00270,map01100,map01110,map01230	M00034,M00035,M00368,M00609	R00177,R04771	RC00021,RC01211	ko00000,ko00001,ko00002,ko01000				3WT3I@544448,COG0192@1,COG0192@2	H	Catalyzes the formation of S-adenosylmethionine (AdoMet) from methionine and ATP. The overall synthetic reaction is composed of two sequential steps, AdoMet formation and the subsequent tripolyphosphate hydrolysis which occurs prior to release of AdoMet from the enzyme
ctg2228_00046	ctg2228	441768.ACL_0600	metK	GO:0003674,GO:0003824,GO:0004478,GO:0005575,GO:0005622,GO:0005623,GO:0005737,GO:0005829,GO:0016740,GO:0016765,GO:0044424,GO:0044444,GO:0044464	2.5.1.6	ko:K00789	ko00270,ko01100,ko01110,ko01230,map00270,map01100,map01110,map01230	M00034,M00035,M00368,M00609	R00177,R04771	RC00021,RC01211	ko00000,ko00001,ko00002,ko01000				3WT3I@544448,COG0192@1,COG0192@2	H	Catalyzes the formation of S-adenosylmethionine (AdoMet) from methionine and ATP. The overall synthetic reaction is composed of two sequential steps, AdoMet formation and the subsequent tripolyphosphate hydrolysis which occurs prior to release of AdoMet from the enzyme
ctg2231_00018	ctg2231	1168034.FH5T_06530	queD		4.1.2.50,4.2.3.12	ko:K01737	ko00790,ko01100,map00790,map01100	M00842,M00843	R04286,R09959	RC01117,RC02846,RC02847	ko00000,ko00001,ko00002,ko01000,ko03016				2FU4Q@200643,4NM8H@976,COG0720@1,COG0720@2	H	6-pyruvoyl tetrahydropterin synthase
ctg2231_00019	ctg2231	435591.BDI_1300	queE	GO:0000287,GO:0003674,GO:0003824,GO:0005488,GO:0005515,GO:0008144,GO:0016829,GO:0016840,GO:0042802,GO:0042803,GO:0043167,GO:0043169,GO:0046872,GO:0046983,GO:0048037,GO:0050662,GO:0051536,GO:0051539,GO:0051540,GO:1901681,GO:1904047	1.97.1.4,4.3.99.3	ko:K04068,ko:K10026	ko00790,ko01100,map00790,map01100		R04710,R10002	RC02989	ko00000,ko00001,ko01000,ko03016				22Y8Q@171551,2FPNA@200643,4NESC@976,COG0602@1,COG0602@2	H	Catalyzes the complex heterocyclic radical-mediated conversion of 6-carboxy-5,6,7,8-tetrahydropterin (CPH4) to 7- carboxy-7-deazaguanine (CDG), a step common to the biosynthetic pathways of all 7-deazapurine-containing compounds
ctg2238_00001	ctg2238	1168289.AJKI01000044_gene4	metK	GO:0003674,GO:0003824,GO:0004478,GO:0005575,GO:0005622,GO:0005623,GO:0005737,GO:0005829,GO:0016740,GO:0016765,GO:0044424,GO:0044444,GO:0044464	2.5.1.6	ko:K00789	ko00270,ko01100,ko01110,ko01230,map00270,map01100,map01110,map01230	M00034,M00035,M00368,M00609	R00177,R04771	RC00021,RC01211	ko00000,ko00001,ko00002,ko01000				2FNW8@200643,3XJWU@558415,4NG7Y@976,COG0192@1,COG0192@2	H	S-adenosylmethionine synthetase, C-terminal domain
ctg2238_00002	ctg2238	1121895.Q765_03670	metK	GO:0003674,GO:0003824,GO:0004478,GO:0005575,GO:0005622,GO:0005623,GO:0005737,GO:0005829,GO:0016740,GO:0016765,GO:0044424,GO:0044444,GO:0044464	2.5.1.6	ko:K00789	ko00270,ko01100,ko01110,ko01230,map00270,map01100,map01110,map01230	M00034,M00035,M00368,M00609	R00177,R04771	RC00021,RC01211	ko00000,ko00001,ko00002,ko01000				1HX18@117743,2NSI7@237,4NG7Y@976,COG0192@1,COG0192@2	H	Catalyzes the formation of S-adenosylmethionine (AdoMet) from methionine and ATP. The overall synthetic reaction is composed of two sequential steps, AdoMet formation and the subsequent tripolyphosphate hydrolysis which occurs prior to release of AdoMet from the enzyme
ctg2238_00003	ctg2238	331678.Cphamn1_1640	metK	GO:0003674,GO:0003824,GO:0004478,GO:0005575,GO:0005622,GO:0005623,GO:0005737,GO:0005829,GO:0016740,GO:0016765,GO:0044424,GO:0044444,GO:0044464	2.5.1.6	ko:K00789	ko00270,ko01100,ko01110,ko01230,map00270,map01100,map01110,map01230	M00034,M00035,M00368,M00609	R00177,R04771	RC00021,RC01211	ko00000,ko00001,ko00002,ko01000				1FDAC@1090,COG0192@1,COG0192@2	H	Catalyzes the formation of S-adenosylmethionine (AdoMet) from methionine and ATP. The overall synthetic reaction is composed of two sequential steps, AdoMet formation and the subsequent tripolyphosphate hydrolysis which occurs prior to release of AdoMet from the enzyme
ctg2238_00004	ctg2238	1515615.HQ41_06900	gpmA	GO:0003674,GO:0003824,GO:0004619,GO:0005575,GO:0005622,GO:0005623,GO:0005737,GO:0005829,GO:0005975,GO:0005996,GO:0006006,GO:0006082,GO:0006090,GO:0006091,GO:0006094,GO:0006096,GO:0006109,GO:0006139,GO:0006140,GO:0006163,GO:0006164,GO:0006165,GO:0006725,GO:0006732,GO:0006733,GO:0006753,GO:0006754,GO:0006757,GO:0006793,GO:0006796,GO:0006807,GO:0008150,GO:0008152,GO:0009056,GO:0009058,GO:0009108,GO:…	5.4.2.11	ko:K01834	ko00010,ko00260,ko00680,ko01100,ko01110,ko01120,ko01130,ko01200,ko01230,ko04922,ko05230,map00010,map00260,map00680,map01100,map01110,map01120,map01130,map01200,map01230,map04922,map05230	M00001,M00002,M00003	R01518	RC00536	ko00000,ko00001,ko00002,ko01000,ko04131,ko04147				22WIZ@171551,2FP93@200643,4NFP5@976,COG0588@1,COG0588@2	G	Catalyzes the interconversion of 2-phosphoglycerate and 3-phosphoglycerate
ctg2238_00005	ctg2238	1123008.KB905693_gene1316	gpmA	GO:0003674,GO:0003824,GO:0004619,GO:0005575,GO:0005622,GO:0005623,GO:0005737,GO:0005829,GO:0005975,GO:0005996,GO:0006006,GO:0006082,GO:0006090,GO:0006091,GO:0006094,GO:0006096,GO:0006109,GO:0006139,GO:0006140,GO:0006163,GO:0006164,GO:0006165,GO:0006725,GO:0006732,GO:0006733,GO:0006753,GO:0006754,GO:0006757,GO:0006793,GO:0006796,GO:0006807,GO:0008150,GO:0008152,GO:0009056,GO:0009058,GO:0009108,GO:…	5.4.2.11	ko:K01834	ko00010,ko00260,ko00680,ko01100,ko01110,ko01120,ko01130,ko01200,ko01230,ko04922,ko05230,map00010,map00260,map00680,map01100,map01110,map01120,map01130,map01200,map01230,map04922,map05230	M00001,M00002,M00003	R01518	RC00536	ko00000,ko00001,ko00002,ko01000,ko04131,ko04147				22WIZ@171551,2FP93@200643,4NFP5@976,COG0588@1,COG0588@2	G	Catalyzes the interconversion of 2-phosphoglycerate and 3-phosphoglycerate
ctg2238_00006	ctg2238	411465.PEPMIC_00070	gpmA	GO:0003674,GO:0003824,GO:0004619,GO:0005575,GO:0005622,GO:0005623,GO:0005737,GO:0005829,GO:0005975,GO:0005996,GO:0006006,GO:0006082,GO:0006090,GO:0006091,GO:0006094,GO:0006096,GO:0006109,GO:0006139,GO:0006140,GO:0006163,GO:0006164,GO:0006165,GO:0006725,GO:0006732,GO:0006733,GO:0006753,GO:0006754,GO:0006757,GO:0006793,GO:0006796,GO:0006807,GO:0008150,GO:0008152,GO:0009056,GO:0009058,GO:0009108,GO:…	5.4.2.11	ko:K01834	ko00010,ko00260,ko00680,ko01100,ko01110,ko01120,ko01130,ko01200,ko01230,ko04922,ko05230,map00010,map00260,map00680,map01100,map01110,map01120,map01130,map01200,map01230,map04922,map05230	M00001,M00002,M00003	R01518	RC00536	ko00000,ko00001,ko00002,ko01000,ko04131,ko04147				1TQFP@1239,22GSC@1570339,248XG@186801,COG0588@1,COG0588@2	G	Catalyzes the interconversion of 2-phosphoglycerate and 3-phosphoglycerate
ctg224_00010	ctg224	1408415.JHXL01000002_gene313	bglX		3.2.1.21	ko:K05349	ko00460,ko00500,ko00940,ko01100,ko01110,map00460,map00500,map00940,map01100,map01110		R00026,R02558,R02887,R02985,R03527,R04949,R04998,R10035,R10039,R10040	RC00049,RC00059,RC00171,RC00262,RC00397,RC00451,RC00714,RC00746,RC01248	ko00000,ko00001,ko01000		GH3		3WUE9@544448,COG1472@1,COG1472@2	G	Fibronectin type III-like domain
ctg224_00011	ctg224	1408415.JHXL01000002_gene313	bglX		3.2.1.21	ko:K05349	ko00460,ko00500,ko00940,ko01100,ko01110,map00460,map00500,map00940,map01100,map01110		R00026,R02558,R02887,R02985,R03527,R04949,R04998,R10035,R10039,R10040	RC00049,RC00059,RC00171,RC00262,RC00397,RC00451,RC00714,RC00746,RC01248	ko00000,ko00001,ko01000		GH3		3WUE9@544448,COG1472@1,COG1472@2	G	Fibronectin type III-like domain
ctg224_00016	ctg224	1121346.KB899810_gene1461			3.2.1.10	ko:K01182	ko00052,ko00500,ko01100,map00052,map00500,map01100		R00801,R01718,R01791,R06199	RC00028,RC00059,RC00077,RC00451	ko00000,ko00001,ko01000		GH13		1TP53@1239,26QEQ@186822,4HA1G@91061,COG0366@1,COG0366@2	G	COG0366 Glycosidases
ctg224_00017	ctg224	1278311.AUAL01000007_gene870			3.2.1.10,3.2.1.70,3.2.1.93	ko:K01182,ko:K01215,ko:K01226	ko00052,ko00500,ko01100,map00052,map00500,map01100		R00801,R00837,R01718,R01791,R06113,R06199	RC00028,RC00049,RC00059,RC00077,RC00451	ko00000,ko00001,ko01000		GH13		3WSXJ@544448,COG0366@1,COG0366@2	G	Alpha-amylase domain
ctg224_00018	ctg224	1278311.AUAL01000007_gene870			3.2.1.10,3.2.1.70,3.2.1.93	ko:K01182,ko:K01215,ko:K01226	ko00052,ko00500,ko01100,map00052,map00500,map01100		R00801,R00837,R01718,R01791,R06113,R06199	RC00028,RC00049,RC00059,RC00077,RC00451	ko00000,ko00001,ko01000		GH13		3WSXJ@544448,COG0366@1,COG0366@2	G	Alpha-amylase domain
ctg224_00059	ctg224	1341157.RF007C_09870	acpP		6.2.1.20	ko:K01909,ko:K02078	ko00071,map00071		R01406	RC00014,RC00039	ko00000,ko00001,ko01000				1VEE3@1239,24QME@186801,3WKU1@541000,COG0236@1,COG0236@2	IQ	Carrier of the growing fatty acid chain in fatty acid biosynthesis
ctg224_00062	ctg224	1122130.AUHN01000004_gene1194			3.2.1.21	ko:K05349	ko00460,ko00500,ko00940,ko01100,ko01110,map00460,map00500,map00940,map01100,map01110		R00026,R02558,R02887,R02985,R03527,R04949,R04998,R10035,R10039,R10040	RC00049,RC00059,RC00171,RC00262,RC00397,RC00451,RC00714,RC00746,RC01248	ko00000,ko00001,ko01000		GH3		2GJ5H@201174,COG1472@1,COG1472@2	G	hydrolase, family 3
ctg224_00063	ctg224	1449050.JNLE01000005_gene4569			3.2.1.21	ko:K05349	ko00460,ko00500,ko00940,ko01100,ko01110,map00460,map00500,map00940,map01100,map01110		R00026,R02558,R02887,R02985,R03527,R04949,R04998,R10035,R10039,R10040	RC00049,RC00059,RC00171,RC00262,RC00397,RC00451,RC00714,RC00746,RC01248	ko00000,ko00001,ko01000		GH3		1TP0T@1239,24932@186801,36EVW@31979,COG1472@1,COG1472@2	G	hydrolase, family 3
ctg224_00064	ctg224	941824.TCEL_01376	bglB		3.2.1.21	ko:K05349	ko00460,ko00500,ko00940,ko01100,ko01110,map00460,map00500,map00940,map01100,map01110		R00026,R02558,R02887,R02985,R03527,R04949,R04998,R10035,R10039,R10040	RC00049,RC00059,RC00171,RC00262,RC00397,RC00451,RC00714,RC00746,RC01248	ko00000,ko00001,ko01000		GH3		1TP0T@1239,24932@186801,36EVW@31979,COG1472@1,COG1472@2	G	hydrolase, family 3
ctg2241_00051	ctg2241	1499683.CCFF01000005_gene54	dcm		2.1.1.37	ko:K00558	ko00270,ko01100,ko05206,map00270,map01100,map05206	M00035	R04858	RC00003,RC00332	ko00000,ko00001,ko00002,ko01000,ko02048,ko03032,ko03036				1TS3G@1239,249Q9@186801,36GET@31979,COG0270@1,COG0270@2	H	PFAM C-5 cytosine-specific DNA methylase
ctg2250_00051	ctg2250	1274524.BSONL12_06063													1TQNX@1239,1ZDD8@1386,4HCHZ@91061,COG5545@1,COG5545@2	L	Virulence-associated protein E
ctg2250_00052	ctg2250	1134413.ANNK01000054_gene2222													1TQNX@1239,1ZDD8@1386,4HCHZ@91061,COG5545@1,COG5545@2	L	Virulence-associated protein E
ctg2255_00007	ctg2255	1196323.ALKF01000160_gene5063													1TSJF@1239,26V7S@186822,4HB1R@91061,COG1235@1,COG1235@2	S	Metallo-beta-lactamase superfamily
ctg2259_00031	ctg2259	351627.Csac_1597	galE		5.1.3.2,5.1.3.25	ko:K01784,ko:K17947	ko00052,ko00520,ko00523,ko01100,ko01130,map00052,map00520,map00523,map01100,map01130	M00361,M00362,M00632	R00291,R02984,R10279	RC00289	ko00000,ko00001,ko00002,ko01000				1TQ7N@1239,24AYX@186801,42I9A@68295,COG1087@1,COG1087@2	M	PFAM NAD-dependent epimerase dehydratase
ctg2261_00025	ctg2261	1122985.HMPREF1991_02226	ybdN												2FMUJ@200643,4NJR7@976,COG3969@1,COG3969@2	S	Phosphoadenosine phosphosulfate reductase
ctg2267_00003	ctg2267	608538.HTH_0038	glgB	GO:0000271,GO:0003674,GO:0003824,GO:0003844,GO:0005975,GO:0005976,GO:0005977,GO:0005978,GO:0006073,GO:0006091,GO:0006112,GO:0008150,GO:0008152,GO:0009058,GO:0009059,GO:0009250,GO:0009987,GO:0015980,GO:0016051,GO:0016740,GO:0016757,GO:0016758,GO:0033692,GO:0034637,GO:0034645,GO:0043170,GO:0044042,GO:0044237,GO:0044238,GO:0044249,GO:0044260,GO:0044262,GO:0044264,GO:0055114,GO:0071704,GO:1901576	2.4.1.18,3.2.1.141	ko:K00700,ko:K01236	ko00500,ko01100,ko01110,map00500,map01100,map01110	M00565	R02110,R09995,R11256	RC00049	ko00000,ko00001,ko00002,ko01000,ko04147		CBM48,GH13		COG0296@1,COG0296@2	G	1,4-alpha-glucan branching enzyme activity
ctg2267_00031	ctg2267	1127692.HMPREF9075_00077													1EQ8C@1016,1IEI0@117743,4PE3B@976,COG1235@1,COG1235@2	S	Beta-lactamase superfamily domain
ctg2276_00001	ctg2276	1499683.CCFF01000005_gene54	dcm		2.1.1.37	ko:K00558	ko00270,ko01100,ko05206,map00270,map01100,map05206	M00035	R04858	RC00003,RC00332	ko00000,ko00001,ko00002,ko01000,ko02048,ko03032,ko03036				1TS3G@1239,249Q9@186801,36GET@31979,COG0270@1,COG0270@2	H	PFAM C-5 cytosine-specific DNA methylase
ctg2284_00019	ctg2284	1443122.Z958_05735													1VF8U@1239,25D78@186801,COG1235@1,COG1235@2	S	May be involved in the transport of PQQ or its precursor to the periplasm
ctg229_00054	ctg229	1235793.C809_02292	virE												1TQNX@1239,2495S@186801,27JXQ@186928,COG5545@1,COG5545@2	S	Virulence-associated protein E
ctg2316_00042	ctg2316	509191.AEDB02000039_gene4626	cmoB	GO:0003674,GO:0003824,GO:0005575,GO:0005622,GO:0005623,GO:0005737,GO:0008150,GO:0008152,GO:0008168,GO:0008757,GO:0016740,GO:0016741,GO:0032259,GO:0044424,GO:0044464		ko:K15257					ko00000,ko01000,ko03016				1V6T3@1239,24K06@186801,COG2227@1,COG2227@2	H	Methyltransferase domain
ctg2317_00035	ctg2317	1291050.JAGE01000001_gene2907			1.8.4.10,1.8.4.8	ko:K00390	ko00920,ko01100,ko01120,map00920,map01100,map01120	M00176	R02021	RC00007,RC02862	ko00000,ko00001,ko00002,ko01000				1TSMI@1239,24A18@186801,COG0175@1,COG0175@2	EH	Phosphoadenosine phosphosulfate reductase
ctg2321_00007	ctg2321	1122918.KB907248_gene4512													1VG7F@1239,26ZEB@186822,4HWVH@91061,COG1694@1,COG1694@2	S	Mazg nucleotide pyrophosphohydrolase
ctg2323_00023	ctg2323	491205.JARQ01000001_gene1201	haeIIIM		2.1.1.37	ko:K00558	ko00270,ko01100,ko05206,map00270,map01100,map05206	M00035	R04858	RC00003,RC00332	ko00000,ko00001,ko00002,ko01000,ko02048,ko03032,ko03036				1HZAK@117743,3ZSNS@59732,4NG9A@976,COG0270@1,COG0270@2	L	C-5 cytosine-specific DNA methylase
ctg2323_00027	ctg2323	1354303.M917_0301			2.1.1.37	ko:K00558	ko00270,ko01100,ko05206,map00270,map01100,map05206	M00035	R04858	RC00003,RC00332	ko00000,ko00001,ko00002,ko01000,ko02048,ko03032,ko03036				1MV9H@1224,1RPM4@1236,3NNVB@468,COG0270@1,COG0270@2	H	COG0270 Site-specific DNA methylase
ctg233_00017	ctg233	469617.FUAG_00816													37BE8@32066,COG0175@1,COG0175@2	EH	Phosphoadenosine phosphosulfate reductase family
ctg233_00028	ctg233	1499683.CCFF01000017_gene2594			2.1.1.37	ko:K00558	ko00270,ko01100,ko05206,map00270,map01100,map05206	M00035	R04858	RC00003,RC00332	ko00000,ko00001,ko00002,ko01000,ko02048,ko03032,ko03036				1TS3G@1239,249Q9@186801,36GET@31979,COG0270@1,COG0270@2	H	PFAM C-5 cytosine-specific DNA methylase
ctg233_00031	ctg233	1540092.A0A0A0RVF5_9CAUD													4QBT2@10239,4QNQB@10744,4QQ4H@28883	S	Beta-lactamase superfamily domain
ctg2333_00023	ctg2333	1227484.C471_04495	folA1		1.5.1.3	ko:K00287	ko00670,ko00790,ko01100,ko01523,map00670,map00790,map01100,map01523	M00126,M00840	R00936,R00937,R00939,R00940,R02235,R02236,R11765	RC00109,RC00110,RC00158	ko00000,ko00001,ko00002,ko01000				23VTJ@183963,2XX2J@28890,COG0262@1,arCOG01490@2157	H	Belongs to the dihydrofolate reductase family
ctg234_00017	ctg234	753084.F4YCI6_9CAUD													4QAIJ@10239,4QM02@10699,4QPXI@28883,4QVZ9@35237	S	C-5 cytosine-specific DNA methylase
ctg234_00023	ctg234	445970.ALIPUT_02692													2FSEU@200643,4NDVI@976,COG1235@1,COG1235@2	S	Psort location Cytoplasmic, score
ctg2340_00016	ctg2340	1391647.AVSV01000022_gene2527													1TSJF@1239,249ZR@186801,36HFM@31979,COG1235@1,COG1235@2	S	Metallo-beta-lactamase superfamily
ctg2356_00024	ctg2356	411459.RUMOBE_01042													1VG7F@1239,24SCW@186801,COG1694@1,COG1694@2	S	Mazg nucleotide pyrophosphohydrolase
ctg2356_00025	ctg2356	1291050.JAGE01000001_gene2907			1.8.4.10,1.8.4.8	ko:K00390	ko00920,ko01100,ko01120,map00920,map01100,map01120	M00176	R02021	RC00007,RC02862	ko00000,ko00001,ko00002,ko01000				1TSMI@1239,24A18@186801,COG0175@1,COG0175@2	EH	Phosphoadenosine phosphosulfate reductase
ctg236_00029	ctg236	1395587.P364_0118660	murB	GO:0000270,GO:0003674,GO:0003824,GO:0006022,GO:0006023,GO:0006024,GO:0006807,GO:0008150,GO:0008152,GO:0008762,GO:0009058,GO:0009059,GO:0009252,GO:0009273,GO:0009987,GO:0016491,GO:0016614,GO:0016616,GO:0030203,GO:0034645,GO:0042546,GO:0043170,GO:0044036,GO:0044038,GO:0044085,GO:0044237,GO:0044249,GO:0044260,GO:0055114,GO:0070589,GO:0071554,GO:0071704,GO:0071840,GO:1901135,GO:1901137,GO:1901564,GO:…	1.3.1.98	ko:K00075	ko00520,ko00550,ko01100,map00520,map00550,map01100		R03191,R03192	RC02639	ko00000,ko00001,ko01000,ko01011				1TP3W@1239,26T5F@186822,4HAD8@91061,COG0812@1,COG0812@2	M	cell wall formation
ctg236_00049	ctg236	1197706.AKKK01000039_gene3935			5.3.1.9	ko:K06859	ko00010,ko00030,ko00500,ko00520,ko01100,ko01110,ko01120,ko01130,ko01200,map00010,map00030,map00500,map00520,map01100,map01110,map01120,map01130,map01200	M00001,M00004,M00114	R02739,R02740,R03321	RC00376,RC00563	ko00000,ko00001,ko00002,ko01000				2IH3Z@201174,COG2140@1,COG2140@2	G	Glucose-6-phosphate isomerase (GPI)
ctg236_00079	ctg236	511680.BUTYVIB_02037	pmmB	GO:0005575,GO:0005622,GO:0005623,GO:0005737,GO:0005829,GO:0044424,GO:0044444,GO:0044464	5.4.2.2,5.4.2.8	ko:K01835,ko:K01840	ko00010,ko00030,ko00051,ko00052,ko00230,ko00500,ko00520,ko00521,ko01100,ko01110,ko01120,ko01130,map00010,map00030,map00051,map00052,map00230,map00500,map00520,map00521,map01100,map01110,map01120,map01130	M00114,M00549	R00959,R01057,R01818,R08639	RC00408	ko00000,ko00001,ko00002,ko01000				1TP2N@1239,2481Y@186801,4BXUE@830,COG1109@1,COG1109@2	G	Phosphoglucomutase/phosphomannomutase, C-terminal domain
ctg239_00030	ctg239	537013.CLOSTMETH_01340													1TRK8@1239,24BN1@186801,3WHED@541000,COG0175@1,COG0175@2	EH	Phosphoadenosine phosphosulfate reductase family
ctg239_00045	ctg239	1121115.AXVN01000003_gene1563	metK	GO:0003674,GO:0003824,GO:0004478,GO:0005575,GO:0005622,GO:0005623,GO:0005737,GO:0005829,GO:0016740,GO:0016765,GO:0044424,GO:0044444,GO:0044464	2.5.1.6	ko:K00789	ko00270,ko01100,ko01110,ko01230,map00270,map01100,map01110,map01230	M00034,M00035,M00368,M00609	R00177,R04771	RC00021,RC01211	ko00000,ko00001,ko00002,ko01000				1TQ0Q@1239,249X7@186801,3Y14I@572511,COG0192@1,COG0192@2	H	S-adenosylmethionine synthetase, C-terminal domain
ctg2390_00009	ctg2390	1217652.F954_02882													1N2BW@1224,1SDVS@1236,COG4678@1,COG4678@2	G	lysozyme
ctg2399_00012	ctg2399	1410624.JNKK01000017_gene1966	metK		2.5.1.6	ko:K00789	ko00270,ko01100,ko01110,ko01230,map00270,map01100,map01110,map01230	M00034,M00035,M00368,M00609	R00177,R04771	RC00021,RC01211	ko00000,ko00001,ko00002,ko01000				1TT9U@1239,24D9Z@186801,COG0192@1,COG0192@2	H	S-adenosylmethionine synthetase, N-terminal domain
ctg240_00013	ctg240	490103.B0FIP5_BPE32													4QB4B@10239,4QNPA@10744,4QQNI@28883,4QWC6@35237	S	Glutamine amidotransferase domain
ctg2412_00041	ctg2412	1499683.CCFF01000005_gene54	dcm		2.1.1.37	ko:K00558	ko00270,ko01100,ko05206,map00270,map01100,map05206	M00035	R04858	RC00003,RC00332	ko00000,ko00001,ko00002,ko01000,ko02048,ko03032,ko03036				1TS3G@1239,249Q9@186801,36GET@31979,COG0270@1,COG0270@2	H	PFAM C-5 cytosine-specific DNA methylase
ctg2413_00051	ctg2413	1452535.JARD01000027_gene2916													2HFSQ@201174,4FSYZ@85023,COG1876@1,COG1876@2	M	D-alanyl-D-alanine carboxypeptidase
ctg2419_00009	ctg2419	1567012.A0A0A7RTG3_9VIRU													4QCHV@10239	S	Virulence-associated protein E
ctg2419_00011	ctg2419	1033733.CAEK01000007_gene1648	dcm		2.1.1.37	ko:K00558	ko00270,ko01100,ko05206,map00270,map01100,map05206	M00035	R04858	RC00003,RC00332	ko00000,ko00001,ko00002,ko01000,ko02048,ko03032,ko03036				1TR40@1239,22GA7@1570339,24A8V@186801,COG0270@1,COG0270@2	H	Cytosine-specific methyltransferase
ctg2420_00066	ctg2420	753084.F4YCI6_9CAUD													4QAIJ@10239,4QM02@10699,4QPXI@28883,4QVZ9@35237	S	C-5 cytosine-specific DNA methylase
ctg243_00015	ctg243	441768.ACL_1321	ribBA	GO:0003674,GO:0003824,GO:0003933,GO:0003935,GO:0006766,GO:0006767,GO:0006771,GO:0006807,GO:0008150,GO:0008152,GO:0008686,GO:0009058,GO:0009110,GO:0009231,GO:0009987,GO:0016787,GO:0016810,GO:0016814,GO:0016829,GO:0016830,GO:0017144,GO:0018130,GO:0019238,GO:0034641,GO:0042364,GO:0042726,GO:0042727,GO:0044237,GO:0044249,GO:0044271,GO:0044281,GO:0044283,GO:0046483,GO:0071704,GO:1901360,GO:1901362,GO:…	3.5.4.25,4.1.99.12	ko:K01497,ko:K02858,ko:K14652	ko00740,ko00790,ko01100,ko01110,ko02024,map00740,map00790,map01100,map01110,map02024	M00125,M00840	R00425,R07281	RC00293,RC01792,RC01815,RC02504	ko00000,ko00001,ko00002,ko01000			iHN637.CLJU_RS10830,iSB619.SA_RS08945	3WTN3@544448,COG0108@1,COG0108@2,COG0807@1,COG0807@2	H	Catalyzes the conversion of GTP to 2,5-diamino-6- ribosylamino-4(3H)-pyrimidinone 5'-phosphate (DARP), formate and pyrophosphate
ctg243_00016	ctg243	441768.ACL_1321	ribBA	GO:0003674,GO:0003824,GO:0003933,GO:0003935,GO:0006766,GO:0006767,GO:0006771,GO:0006807,GO:0008150,GO:0008152,GO:0008686,GO:0009058,GO:0009110,GO:0009231,GO:0009987,GO:0016787,GO:0016810,GO:0016814,GO:0016829,GO:0016830,GO:0017144,GO:0018130,GO:0019238,GO:0034641,GO:0042364,GO:0042726,GO:0042727,GO:0044237,GO:0044249,GO:0044271,GO:0044281,GO:0044283,GO:0046483,GO:0071704,GO:1901360,GO:1901362,GO:…	3.5.4.25,4.1.99.12	ko:K01497,ko:K02858,ko:K14652	ko00740,ko00790,ko01100,ko01110,ko02024,map00740,map00790,map01100,map01110,map02024	M00125,M00840	R00425,R07281	RC00293,RC01792,RC01815,RC02504	ko00000,ko00001,ko00002,ko01000			iHN637.CLJU_RS10830,iSB619.SA_RS08945	3WTN3@544448,COG0108@1,COG0108@2,COG0807@1,COG0807@2	H	Catalyzes the conversion of GTP to 2,5-diamino-6- ribosylamino-4(3H)-pyrimidinone 5'-phosphate (DARP), formate and pyrophosphate
ctg243_00020	ctg243	441768.ACL_1327	ispA	GO:0003674,GO:0003824,GO:0004659,GO:0005575,GO:0005622,GO:0005623,GO:0005737,GO:0006629,GO:0006720,GO:0008150,GO:0008152,GO:0008299,GO:0008610,GO:0009058,GO:0009987,GO:0016740,GO:0016765,GO:0044237,GO:0044238,GO:0044249,GO:0044255,GO:0044424,GO:0044464,GO:0071704,GO:1901576	2.5.1.1,2.5.1.10,2.5.1.29,2.5.1.90	ko:K00795,ko:K02523,ko:K13789	ko00900,ko01100,ko01110,ko01130,map00900,map01100,map01110,map01130	M00364,M00366	R01658,R02003,R02061,R09248	RC00279	ko00000,ko00001,ko00002,ko01000,ko01006				COG0142@1,COG0142@2	H	isoprenoid biosynthetic process
ctg2440_00007	ctg2440	1122929.KB908218_gene1459	mrcB		2.4.1.129,3.4.16.4	ko:K03814,ko:K05365,ko:K05366	ko00550,ko01100,ko01501,map00550,map01100,map01501		R04519	RC00005,RC00049	ko00000,ko00001,ko01000,ko01003,ko01011		GT51		1QTST@1224,2TQQ8@28211,COG0744@1,COG0744@2	M	penicillin-binding protein
ctg2440_00008	ctg2440	1238182.C882_3108	mrcB		2.4.1.129,3.4.16.4	ko:K05365,ko:K05366	ko00550,ko01100,ko01501,map00550,map01100,map01501		R04519	RC00005,RC00049	ko00000,ko00001,ko01000,ko01003,ko01011		GT51		1QTST@1224,2JQ4R@204441,2TQQ8@28211,COG0744@1,COG0744@2	M	COG0744 Membrane carboxypeptidase (penicillin-binding protein)
ctg2440_00010	ctg2440	1144305.PMI02_01218	fabI	GO:0003674,GO:0003824,GO:0004312,GO:0004318,GO:0006082,GO:0006629,GO:0006631,GO:0006633,GO:0008150,GO:0008152,GO:0008610,GO:0009058,GO:0009987,GO:0016043,GO:0016053,GO:0016491,GO:0016627,GO:0016628,GO:0016740,GO:0016746,GO:0016747,GO:0019752,GO:0022607,GO:0030497,GO:0032787,GO:0043436,GO:0043933,GO:0044085,GO:0044237,GO:0044238,GO:0044249,GO:0044255,GO:0044281,GO:0044283,GO:0046394,GO:0051259,GO:…	1.3.1.10,1.3.1.9	ko:K00208	ko00061,ko00333,ko00780,ko01100,ko01130,ko01212,map00061,map00333,map00780,map01100,map01130,map01212	M00083,M00572	R01404,R04429,R04430,R04724,R04725,R04955,R04956,R04958,R04959,R04961,R04962,R04966,R04967,R04969,R04970,R07765,R10118,R10122,R11671	RC00052,RC00076,RC00120	ko00000,ko00001,ko00002,ko01000,ko01004				1MV05@1224,2K0BH@204457,2TSU4@28211,COG0623@1,COG0623@2	I	Enoyl- acyl-carrier-protein reductase NADH
ctg2440_00012	ctg2440	545243.BAEV01000112_gene2			1.12.98.1	ko:K00441	ko00680,ko01100,ko01120,map00680,map01100,map01120		R03025	RC02628	ko00000,ko00001,ko01000				1TQGA@1239,249BE@186801,36GHE@31979,COG1035@1,COG1035@2,COG1143@1,COG1143@2	C	hydrogenase beta subunit
ctg2442_00007	ctg2442	755731.Clo1100_1151													COG1694@1,COG1694@2	FG	Mazg nucleotide pyrophosphohydrolase
ctg2442_00011	ctg2442	755731.Clo1100_1151													COG1694@1,COG1694@2	FG	Mazg nucleotide pyrophosphohydrolase
ctg2442_00012	ctg2442	657309.BXY_08560													2FWNA@200643,4ATJX@815,4PADE@976,COG0175@1,COG0175@2	EH	Phosphoadenosine phosphosulfate reductase family
ctg2442_00013	ctg2442	1444310.JANV01000096_gene3232			2.1.1.37	ko:K00558,ko:K17398	ko00270,ko01100,ko05206,map00270,map01100,map05206	M00035	R04858	RC00003,RC00332	ko00000,ko00001,ko00002,ko01000,ko02048,ko03032,ko03036				1V3W2@1239,COG0270@1,COG0270@2	L	Belongs to the class I-like SAM-binding methyltransferase superfamily. C5-methyltransferase family
ctg2464_00033	ctg2464	768704.Desmer_4477													1TSJF@1239,249ZR@186801,COG1235@1,COG1235@2	S	Metallo-beta-lactamase superfamily
ctg2468_00026	ctg2468	879305.HMPREF9290_1198	thiF		2.7.7.73,2.7.7.80	ko:K03148,ko:K21029	ko00730,ko01100,ko04122,map00730,map01100,map04122		R07459	RC00043	ko00000,ko00001,ko01000				1UYFC@1239,22GVE@1570339,247UZ@186801,COG0476@1,COG0476@2	H	Thiamine biosynthesis protein ThiF
ctg247_00051	ctg247	742722.HMPREF9463_00216			2.1.1.37	ko:K00558	ko00270,ko01100,ko05206,map00270,map01100,map05206	M00035	R04858	RC00003,RC00332	ko00000,ko00001,ko00002,ko01000,ko02048,ko03032,ko03036				2IF94@201174,4CVQX@84998,COG0270@1,COG0270@2	H	C-5 cytosine-specific DNA methylase
ctg247_00052	ctg247	1000565.METUNv1_01729			2.1.1.37	ko:K00558	ko00270,ko01100,ko05206,map00270,map01100,map05206	M00035	R04858	RC00003,RC00332	ko00000,ko00001,ko00002,ko01000,ko02048,ko03032,ko03036				1MV9H@1224,2KX72@206389,2VIFH@28216,COG0270@1,COG0270@2	H	C-5 cytosine-specific DNA methylase
ctg2470_00013	ctg2470	1536772.R70723_03290													1TQBQ@1239,270CN@186822,4HD3W@91061,COG0175@1,COG0175@2	EH	sulfate reduction
ctg248_00009	ctg248	1227266.HMPREF1551_00560													1EQ8C@1016,1IEI0@117743,4PE3B@976,COG1235@1,COG1235@2	S	Beta-lactamase superfamily domain
ctg2480_00019	ctg2480	641147.HMPREF9021_00773				ko:K06919					ko00000				1MVGK@1224,2KQHI@206351,2WHX5@28216,COG3378@1,COG3378@2,COG5545@1,COG5545@2	S	virulence-associated E family protein
ctg2480_00020	ctg2480	37659.JNLN01000001_gene356	virE												1TQNX@1239,2495S@186801,36EHX@31979,COG5545@1,COG5545@2	S	virulence-associated E family protein
ctg2506_00009	ctg2506	537013.CLOSTMETH_01340													1TRK8@1239,24BN1@186801,3WHED@541000,COG0175@1,COG0175@2	EH	Phosphoadenosine phosphosulfate reductase family
ctg2515_00008	ctg2515	1278304.JAFR01000008_gene1179	pflD		2.3.1.54	ko:K00656	ko00620,ko00640,ko00650,ko01100,ko01120,map00620,map00640,map00650,map01100,map01120		R00212,R06987	RC00004,RC01181,RC02742,RC02833	ko00000,ko00001,ko01000				3WT49@544448,COG1882@1,COG1882@2	C	Pyruvate formate lyase-like
ctg2515_00011	ctg2515	1408415.JHXL01000001_gene680	rnjB	GO:0003674,GO:0003824,GO:0004518,GO:0004519,GO:0004521,GO:0004540,GO:0006139,GO:0006396,GO:0006397,GO:0006725,GO:0006807,GO:0008150,GO:0008152,GO:0009987,GO:0010467,GO:0016070,GO:0016071,GO:0016787,GO:0016788,GO:0034641,GO:0043170,GO:0044237,GO:0044238,GO:0046483,GO:0071704,GO:0090304,GO:0090305,GO:0090501,GO:0090502,GO:0140098,GO:1901360		ko:K12574	ko03018,map03018				ko00000,ko00001,ko01000,ko03019				3WT3K@544448,COG0595@1,COG0595@2	O	hydrolase of the metallo-beta-lactamase
ctg2515_00012	ctg2515	1278311.AUAL01000002_gene1307	rnjB	GO:0003674,GO:0003824,GO:0004518,GO:0004519,GO:0004521,GO:0004540,GO:0006139,GO:0006396,GO:0006397,GO:0006725,GO:0006807,GO:0008150,GO:0008152,GO:0009987,GO:0010467,GO:0016070,GO:0016071,GO:0016787,GO:0016788,GO:0034641,GO:0043170,GO:0044237,GO:0044238,GO:0046483,GO:0071704,GO:0090304,GO:0090305,GO:0090501,GO:0090502,GO:0140098,GO:1901360		ko:K12574	ko03018,map03018				ko00000,ko00001,ko01000,ko03019				3WT3K@544448,COG0595@1,COG0595@2	O	hydrolase of the metallo-beta-lactamase
ctg2515_00014	ctg2515	1408415.JHXL01000001_gene680	rnjB	GO:0003674,GO:0003824,GO:0004518,GO:0004519,GO:0004521,GO:0004540,GO:0006139,GO:0006396,GO:0006397,GO:0006725,GO:0006807,GO:0008150,GO:0008152,GO:0009987,GO:0010467,GO:0016070,GO:0016071,GO:0016787,GO:0016788,GO:0034641,GO:0043170,GO:0044237,GO:0044238,GO:0046483,GO:0071704,GO:0090304,GO:0090305,GO:0090501,GO:0090502,GO:0140098,GO:1901360		ko:K12574	ko03018,map03018				ko00000,ko00001,ko01000,ko03019				3WT3K@544448,COG0595@1,COG0595@2	O	hydrolase of the metallo-beta-lactamase
ctg2515_00015	ctg2515	1278311.AUAL01000002_gene1307	rnjB	GO:0003674,GO:0003824,GO:0004518,GO:0004519,GO:0004521,GO:0004540,GO:0006139,GO:0006396,GO:0006397,GO:0006725,GO:0006807,GO:0008150,GO:0008152,GO:0009987,GO:0010467,GO:0016070,GO:0016071,GO:0016787,GO:0016788,GO:0034641,GO:0043170,GO:0044237,GO:0044238,GO:0046483,GO:0071704,GO:0090304,GO:0090305,GO:0090501,GO:0090502,GO:0140098,GO:1901360		ko:K12574	ko03018,map03018				ko00000,ko00001,ko01000,ko03019				3WT3K@544448,COG0595@1,COG0595@2	O	hydrolase of the metallo-beta-lactamase
ctg2515_00019	ctg2515	59374.Fisuc_2255	nadC	GO:0003674,GO:0003824,GO:0004514,GO:0005575,GO:0005622,GO:0005623,GO:0005737,GO:0006082,GO:0006139,GO:0006725,GO:0006732,GO:0006733,GO:0006753,GO:0006793,GO:0006796,GO:0006807,GO:0008150,GO:0008152,GO:0009056,GO:0009058,GO:0009108,GO:0009117,GO:0009165,GO:0009435,GO:0009987,GO:0016054,GO:0016740,GO:0016757,GO:0016763,GO:0017144,GO:0018130,GO:0019359,GO:0019362,GO:0019363,GO:0019438,GO:0019637,GO:…	1.4.3.16,2.4.2.19	ko:K00278,ko:K00767	ko00250,ko00760,ko01100,map00250,map00760,map01100	M00115	R00357,R00481,R03348	RC00006,RC02566,RC02877	ko00000,ko00001,ko00002,ko01000			iAF987.Gmet_1988,iHN637.CLJU_RS12010,iLJ478.TM1645	COG0157@1,COG0157@2	H	quinolinate catabolic process
ctg2516_00058	ctg2516	1280685.AUKC01000030_gene753													1UY09@1239,2510R@186801,COG0535@1,COG0535@2	S	Iron-sulfur cluster-binding domain
ctg2522_00020	ctg2522	1120998.AUFC01000026_gene799	folA		1.5.1.3,2.7.6.3	ko:K00287,ko:K00950	ko00670,ko00790,ko01100,ko01523,map00670,map00790,map01100,map01523	M00126,M00840,M00841	R00936,R00937,R00939,R00940,R02235,R02236,R03503,R11765	RC00002,RC00017,RC00109,RC00110,RC00158	ko00000,ko00001,ko00002,ko01000				1VB80@1239,24FTH@186801,3WDIH@538999,COG0262@1,COG0262@2	H	Dihydrofolate reductase
ctg2523_00020	ctg2523	926692.AZYG01000013_gene907	thiF		2.7.7.73,2.7.7.80	ko:K03148,ko:K21029	ko00730,ko01100,ko04122,map00730,map01100,map04122		R07459	RC00043	ko00000,ko00001,ko01000				1UYFC@1239,247UZ@186801,COG0476@1,COG0476@2	H	Thiamine biosynthesis protein ThiF
ctg254_00006	ctg254	40523.A8ASZ2_BPA51													4QAR1@10239,4QJ64@10662,4QPJE@28883,4QUNA@35237	S	ATPase activity
ctg2540_00015	ctg2540	665950.HMPREF1025_00341	folE	GO:0000166,GO:0001882,GO:0001883,GO:0003674,GO:0003824,GO:0003933,GO:0003934,GO:0005488,GO:0005525,GO:0005575,GO:0005622,GO:0005623,GO:0005737,GO:0005829,GO:0006066,GO:0006082,GO:0006139,GO:0006575,GO:0006725,GO:0006729,GO:0006732,GO:0006760,GO:0006807,GO:0008150,GO:0008152,GO:0008270,GO:0008616,GO:0009058,GO:0009108,GO:0009116,GO:0009119,GO:0009163,GO:0009987,GO:0016787,GO:0016810,GO:0016814,GO:…	2.7.6.3,3.5.4.16	ko:K00950,ko:K01495	ko00790,ko01100,map00790,map01100	M00126,M00841,M00842,M00843	R00428,R03503,R04639,R05046,R05048	RC00002,RC00017,RC00263,RC00294,RC00323,RC00945,RC01188	ko00000,ko00001,ko00002,ko01000			iNJ661.Rv3609c	1TRNM@1239,24867@186801,27M9I@186928,COG0302@1,COG0302@2	H	GTP cyclohydrolase I
ctg2540_00018	ctg2540	368407.Memar_2209	queE		1.97.1.4,4.3.99.3	ko:K04069,ko:K10026	ko00790,ko01100,map00790,map01100		R04710,R10002	RC02989	ko00000,ko00001,ko01000,ko03016				2N9MX@224756,2XUSP@28890,COG0602@1,arCOG02173@2157	H	Catalyzes the complex heterocyclic radical-mediated conversion of 6-carboxy-5,6,7,8-tetrahydropterin (CPH4) to 7- carboxy-7-deazaguanine (CDG), a step common to the biosynthetic pathways of all 7-deazapurine-containing compounds
ctg2544_00011	ctg2544	1461693.ATO10_05931			2.1.1.37	ko:K00558,ko:K17398	ko00270,ko01100,ko05206,map00270,map01100,map05206	M00035	R04858	RC00003,RC00332	ko00000,ko00001,ko00002,ko01000,ko02048,ko03032,ko03036				1MV9H@1224,2TTZG@28211,COG0270@1,COG0270@2	L	Belongs to the class I-like SAM-binding methyltransferase superfamily. C5-methyltransferase family
ctg2546_00007	ctg2546	694427.Palpr_0543	queE	GO:0000287,GO:0003674,GO:0003824,GO:0005488,GO:0005515,GO:0008144,GO:0016829,GO:0016840,GO:0042802,GO:0042803,GO:0043167,GO:0043169,GO:0046872,GO:0046983,GO:0048037,GO:0050662,GO:0051536,GO:0051539,GO:0051540,GO:1901681,GO:1904047	1.97.1.4,4.3.99.3	ko:K04068,ko:K10026	ko00790,ko01100,map00790,map01100		R04710,R10002	RC02989	ko00000,ko00001,ko01000,ko03016				22Y8Q@171551,2FPNA@200643,4NESC@976,COG0602@1,COG0602@2	H	Catalyzes the complex heterocyclic radical-mediated conversion of 6-carboxy-5,6,7,8-tetrahydropterin (CPH4) to 7- carboxy-7-deazaguanine (CDG), a step common to the biosynthetic pathways of all 7-deazapurine-containing compounds
ctg2546_00009	ctg2546	694427.Palpr_0542	queD	GO:0003674,GO:0003824,GO:0005488,GO:0005515,GO:0006139,GO:0006725,GO:0006807,GO:0008150,GO:0008152,GO:0008270,GO:0008616,GO:0009058,GO:0009116,GO:0009119,GO:0009163,GO:0009987,GO:0016829,GO:0016835,GO:0016836,GO:0018130,GO:0019438,GO:0034404,GO:0034641,GO:0034654,GO:0042455,GO:0042802,GO:0043167,GO:0043169,GO:0044237,GO:0044238,GO:0044249,GO:0044271,GO:0044281,GO:0044283,GO:0046116,GO:0046483,GO:…	4.1.2.50,4.2.3.12	ko:K01737	ko00790,ko01100,map00790,map01100	M00842,M00843	R04286,R09959	RC01117,RC02846,RC02847	ko00000,ko00001,ko00002,ko01000,ko03016				22YHS@171551,2FSMG@200643,4NQYM@976,COG0720@1,COG0720@2	H	6-pyruvoyl tetrahydropterin synthase
ctg2546_00013	ctg2546	1235803.C825_05356	folE	GO:0000166,GO:0001882,GO:0001883,GO:0003674,GO:0003824,GO:0003933,GO:0003934,GO:0005488,GO:0005525,GO:0005575,GO:0005622,GO:0005623,GO:0005737,GO:0006066,GO:0006725,GO:0006729,GO:0006732,GO:0006807,GO:0008150,GO:0008152,GO:0008270,GO:0009058,GO:0009108,GO:0009987,GO:0016787,GO:0016810,GO:0016814,GO:0017076,GO:0017144,GO:0018130,GO:0019001,GO:0019238,GO:0019438,GO:0019751,GO:0032549,GO:0032550,GO:…	3.5.4.16	ko:K01495	ko00790,ko01100,map00790,map01100	M00126,M00841,M00842,M00843	R00428,R04639,R05046,R05048	RC00263,RC00294,RC00323,RC00945,RC01188	ko00000,ko00001,ko00002,ko01000				22WSJ@171551,2FMYB@200643,4NFC2@976,COG0302@1,COG0302@2	F	GTP cyclohydrolase 1
ctg2546_00014	ctg2546	694427.Palpr_0543	queE	GO:0000287,GO:0003674,GO:0003824,GO:0005488,GO:0005515,GO:0008144,GO:0016829,GO:0016840,GO:0042802,GO:0042803,GO:0043167,GO:0043169,GO:0046872,GO:0046983,GO:0048037,GO:0050662,GO:0051536,GO:0051539,GO:0051540,GO:1901681,GO:1904047	1.97.1.4,4.3.99.3	ko:K04068,ko:K10026	ko00790,ko01100,map00790,map01100		R04710,R10002	RC02989	ko00000,ko00001,ko01000,ko03016				22Y8Q@171551,2FPNA@200643,4NESC@976,COG0602@1,COG0602@2	H	Catalyzes the complex heterocyclic radical-mediated conversion of 6-carboxy-5,6,7,8-tetrahydropterin (CPH4) to 7- carboxy-7-deazaguanine (CDG), a step common to the biosynthetic pathways of all 7-deazapurine-containing compounds
ctg2546_00015	ctg2546	694427.Palpr_0543	queE	GO:0000287,GO:0003674,GO:0003824,GO:0005488,GO:0005515,GO:0008144,GO:0016829,GO:0016840,GO:0042802,GO:0042803,GO:0043167,GO:0043169,GO:0046872,GO:0046983,GO:0048037,GO:0050662,GO:0051536,GO:0051539,GO:0051540,GO:1901681,GO:1904047	1.97.1.4,4.3.99.3	ko:K04068,ko:K10026	ko00790,ko01100,map00790,map01100		R04710,R10002	RC02989	ko00000,ko00001,ko01000,ko03016				22Y8Q@171551,2FPNA@200643,4NESC@976,COG0602@1,COG0602@2	H	Catalyzes the complex heterocyclic radical-mediated conversion of 6-carboxy-5,6,7,8-tetrahydropterin (CPH4) to 7- carboxy-7-deazaguanine (CDG), a step common to the biosynthetic pathways of all 7-deazapurine-containing compounds
ctg2546_00016	ctg2546	694427.Palpr_0542	queD	GO:0003674,GO:0003824,GO:0005488,GO:0005515,GO:0006139,GO:0006725,GO:0006807,GO:0008150,GO:0008152,GO:0008270,GO:0008616,GO:0009058,GO:0009116,GO:0009119,GO:0009163,GO:0009987,GO:0016829,GO:0016835,GO:0016836,GO:0018130,GO:0019438,GO:0034404,GO:0034641,GO:0034654,GO:0042455,GO:0042802,GO:0043167,GO:0043169,GO:0044237,GO:0044238,GO:0044249,GO:0044271,GO:0044281,GO:0044283,GO:0046116,GO:0046483,GO:…	4.1.2.50,4.2.3.12	ko:K01737	ko00790,ko01100,map00790,map01100	M00842,M00843	R04286,R09959	RC01117,RC02846,RC02847	ko00000,ko00001,ko00002,ko01000,ko03016				22YHS@171551,2FSMG@200643,4NQYM@976,COG0720@1,COG0720@2	H	6-pyruvoyl tetrahydropterin synthase
ctg2547_00006	ctg2547	742767.HMPREF9456_03356													230XX@171551,2G11I@200643,4PNYM@976,COG0175@1,COG0175@2	EH	Phosphoadenosine phosphosulfate reductase family
ctg2548_00021	ctg2548	537013.CLOSTMETH_01340													1TRK8@1239,24BN1@186801,3WHED@541000,COG0175@1,COG0175@2	EH	Phosphoadenosine phosphosulfate reductase family
ctg2548_00023	ctg2548	1121115.AXVN01000007_gene3542	dcm		2.1.1.37	ko:K00558	ko00270,ko01100,ko05206,map00270,map01100,map05206	M00035	R04858	RC00003,RC00332	ko00000,ko00001,ko00002,ko01000,ko02048,ko03032,ko03036				1TS3G@1239,249Q9@186801,3Y0XY@572511,COG0270@1,COG0270@2	L	C-5 cytosine-specific DNA methylase
ctg2550_00030	ctg2550	1111134.HMPREF1253_0394													1TSJF@1239,249ZR@186801,COG1235@1,COG1235@2	S	Metallo-beta-lactamase superfamily
ctg2552_00002	ctg2552	1200567.JNKD01000030_gene1890	fdhA		1.17.1.10,1.17.1.11,1.17.1.9	ko:K00123,ko:K05299,ko:K22341	ko00630,ko00680,ko00720,ko01100,ko01120,ko01200,map00630,map00680,map00720,map01100,map01120,map01200	M00377	R00134,R00519	RC02796	ko00000,ko00001,ko00002,ko01000				1QTZB@1224,1T1JA@1236,1Y6MM@135624,COG3383@1,COG3383@2	C	Molydopterin dinucleotide binding domain
ctg2552_00009	ctg2552	1278311.AUAL01000001_gene151	glgA	GO:0003674,GO:0003824,GO:0016740,GO:0016757	2.4.1.21	ko:K00703	ko00500,ko01100,ko01110,ko02026,map00500,map01100,map01110,map02026	M00565	R02421	RC00005	ko00000,ko00001,ko00002,ko01000,ko01003		GT5		3WT84@544448,COG0297@1,COG0297@2	G	Synthesizes alpha-1,4-glucan chains using ADP-glucose
ctg2552_00010	ctg2552	1278304.JAFR01000007_gene250	glgA	GO:0003674,GO:0003824,GO:0016740,GO:0016757	2.4.1.21	ko:K00703	ko00500,ko01100,ko01110,ko02026,map00500,map01100,map01110,map02026	M00565	R02421	RC00005	ko00000,ko00001,ko00002,ko01000,ko01003		GT5		3WT84@544448,COG0297@1,COG0297@2	G	Synthesizes alpha-1,4-glucan chains using ADP-glucose
ctg2552_00011	ctg2552	1278311.AUAL01000016_gene1374	purA	GO:0003674,GO:0003824,GO:0004019,GO:0005575,GO:0005622,GO:0005623,GO:0005737,GO:0006139,GO:0006163,GO:0006164,GO:0006167,GO:0006725,GO:0006753,GO:0006793,GO:0006796,GO:0006807,GO:0008150,GO:0008152,GO:0009058,GO:0009117,GO:0009123,GO:0009124,GO:0009126,GO:0009127,GO:0009150,GO:0009152,GO:0009156,GO:0009161,GO:0009165,GO:0009167,GO:0009168,GO:0009259,GO:0009260,GO:0009987,GO:0016874,GO:0016879,GO:…	6.3.4.4	ko:K01939	ko00230,ko00250,ko01100,map00230,map00250,map01100	M00049	R01135	RC00458,RC00459	ko00000,ko00001,ko00002,ko01000				3WT2G@544448,COG0104@1,COG0104@2	F	Plays an important role in the de novo pathway of purine nucleotide biosynthesis. Catalyzes the first committed step in the biosynthesis of AMP from IMP
ctg2552_00012	ctg2552	1541959.KQ51_00398	purA	GO:0003674,GO:0003824,GO:0004019,GO:0005575,GO:0005622,GO:0005623,GO:0005737,GO:0006139,GO:0006163,GO:0006164,GO:0006167,GO:0006725,GO:0006753,GO:0006793,GO:0006796,GO:0006807,GO:0008150,GO:0008152,GO:0009058,GO:0009117,GO:0009123,GO:0009124,GO:0009126,GO:0009127,GO:0009150,GO:0009152,GO:0009156,GO:0009161,GO:0009165,GO:0009167,GO:0009168,GO:0009259,GO:0009260,GO:0009987,GO:0016874,GO:0016879,GO:…	6.3.4.4	ko:K01939	ko00230,ko00250,ko01100,map00230,map00250,map01100	M00049	R01135	RC00458,RC00459	ko00000,ko00001,ko00002,ko01000				3WT2G@544448,COG0104@1,COG0104@2	F	Plays an important role in the de novo pathway of purine nucleotide biosynthesis. Catalyzes the first committed step in the biosynthesis of AMP from IMP
ctg2552_00013	ctg2552	1278311.AUAL01000016_gene1374	purA	GO:0003674,GO:0003824,GO:0004019,GO:0005575,GO:0005622,GO:0005623,GO:0005737,GO:0006139,GO:0006163,GO:0006164,GO:0006167,GO:0006725,GO:0006753,GO:0006793,GO:0006796,GO:0006807,GO:0008150,GO:0008152,GO:0009058,GO:0009117,GO:0009123,GO:0009124,GO:0009126,GO:0009127,GO:0009150,GO:0009152,GO:0009156,GO:0009161,GO:0009165,GO:0009167,GO:0009168,GO:0009259,GO:0009260,GO:0009987,GO:0016874,GO:0016879,GO:…	6.3.4.4	ko:K01939	ko00230,ko00250,ko01100,map00230,map00250,map01100	M00049	R01135	RC00458,RC00459	ko00000,ko00001,ko00002,ko01000				3WT2G@544448,COG0104@1,COG0104@2	F	Plays an important role in the de novo pathway of purine nucleotide biosynthesis. Catalyzes the first committed step in the biosynthesis of AMP from IMP
ctg2552_00014	ctg2552	1278311.AUAL01000016_gene1373	purB	GO:0003674,GO:0003824,GO:0004018,GO:0006139,GO:0006163,GO:0006164,GO:0006167,GO:0006725,GO:0006753,GO:0006793,GO:0006796,GO:0006807,GO:0008150,GO:0008152,GO:0009058,GO:0009117,GO:0009123,GO:0009124,GO:0009126,GO:0009127,GO:0009150,GO:0009152,GO:0009156,GO:0009161,GO:0009165,GO:0009167,GO:0009168,GO:0009259,GO:0009260,GO:0009987,GO:0016829,GO:0016840,GO:0016842,GO:0017144,GO:0018130,GO:0019438,GO:…	4.3.2.2	ko:K01756	ko00230,ko00250,ko01100,ko01110,ko01130,map00230,map00250,map01100,map01110,map01130	M00048,M00049	R01083,R04559	RC00379,RC00444,RC00445	ko00000,ko00001,ko00002,ko01000			iLJ478.TM1095	3WSXS@544448,COG0015@1,COG0015@2	F	Adenylosuccinate lyase C-terminus
ctg2552_00015	ctg2552	1278311.AUAL01000016_gene1373	purB	GO:0003674,GO:0003824,GO:0004018,GO:0006139,GO:0006163,GO:0006164,GO:0006167,GO:0006725,GO:0006753,GO:0006793,GO:0006796,GO:0006807,GO:0008150,GO:0008152,GO:0009058,GO:0009117,GO:0009123,GO:0009124,GO:0009126,GO:0009127,GO:0009150,GO:0009152,GO:0009156,GO:0009161,GO:0009165,GO:0009167,GO:0009168,GO:0009259,GO:0009260,GO:0009987,GO:0016829,GO:0016840,GO:0016842,GO:0017144,GO:0018130,GO:0019438,GO:…	4.3.2.2	ko:K01756	ko00230,ko00250,ko01100,ko01110,ko01130,map00230,map00250,map01100,map01110,map01130	M00048,M00049	R01083,R04559	RC00379,RC00444,RC00445	ko00000,ko00001,ko00002,ko01000			iLJ478.TM1095	3WSXS@544448,COG0015@1,COG0015@2	F	Adenylosuccinate lyase C-terminus
ctg2552_00016	ctg2552	1232430.CAVG010000103_gene934	purB	GO:0003674,GO:0003824,GO:0004018,GO:0006139,GO:0006163,GO:0006164,GO:0006167,GO:0006725,GO:0006753,GO:0006793,GO:0006796,GO:0006807,GO:0008150,GO:0008152,GO:0009058,GO:0009117,GO:0009123,GO:0009124,GO:0009126,GO:0009127,GO:0009150,GO:0009152,GO:0009156,GO:0009161,GO:0009165,GO:0009167,GO:0009168,GO:0009259,GO:0009260,GO:0009987,GO:0016829,GO:0016840,GO:0016842,GO:0017144,GO:0018130,GO:0019438,GO:…	4.3.2.2	ko:K01756	ko00230,ko00250,ko01100,ko01110,ko01130,map00230,map00250,map01100,map01110,map01130	M00048,M00049	R01083,R04559	RC00379,RC00444,RC00445	ko00000,ko00001,ko00002,ko01000			iLJ478.TM1095,iSB619.SA_RS09895	1TPMM@1239,4GXS2@90964,4HACW@91061,COG0015@1,COG0015@2	F	Belongs to the lyase 1 family. Adenylosuccinate lyase subfamily
ctg2568_00014	ctg2568	1123009.AUID01000029_gene432	galE		5.1.3.2	ko:K01784	ko00052,ko00520,ko01100,map00052,map00520,map01100	M00361,M00362,M00632	R00291,R02984	RC00289	ko00000,ko00001,ko00002,ko01000				1TQ7N@1239,247M9@186801,268C4@186813,COG1087@1,COG1087@2	M	3-beta hydroxysteroid dehydrogenase/isomerase family
ctg2569_00014	ctg2569	367336.OM2255_04415	folA		1.5.1.3,2.1.1.45	ko:K00287,ko:K00560,ko:K05896	ko00240,ko00670,ko00790,ko01100,ko01523,map00240,map00670,map00790,map01100,map01523	M00053,M00126,M00840	R00936,R00937,R00939,R00940,R02101,R02235,R02236,R11765	RC00109,RC00110,RC00158,RC00219,RC00332	ko00000,ko00001,ko00002,ko01000,ko03036				COG0262@1,COG0262@2	H	dihydrofolate reductase activity
ctg257_00013	ctg257	398512.JQKC01000005_gene5430													1TRK8@1239,24BN1@186801,3WHED@541000,COG0175@1,COG0175@2	EH	Phosphoadenosine phosphosulfate reductase family
ctg257_00014	ctg257	742735.HMPREF9467_00870													1TRK8@1239,2216Q@1506553,24BN1@186801,COG0175@1,COG0175@2	EH	Phosphoadenosine phosphosulfate reductase family
ctg257_00028	ctg257	1033740.CAEW01000026_gene508													1TSJF@1239,26DYE@186818,4HB1R@91061,COG1235@1,COG1235@2	S	Beta-lactamase superfamily domain
ctg257_00075	ctg257	985665.HPL003_04500			2.7.7.82	ko:K18431	ko00520,map00520		R10182	RC00152	ko00000,ko00001,ko01000				1UFAT@1239,26T1N@186822,4HG7P@91061,COG1083@1,COG1083@2	M	Cytidylyltransferase
ctg257_00078	ctg257	929556.Solca_4307	neuB	GO:0003674,GO:0003824,GO:0005975,GO:0008150,GO:0008152,GO:0009058,GO:0016051,GO:0016740,GO:0016765,GO:0044238,GO:0071704,GO:1901576	2.5.1.101,2.5.1.56	ko:K01654,ko:K18430	ko00520,ko01100,map00520,map01100		R01804,R04435,R10304	RC00159	ko00000,ko00001,ko01000				1IRJN@117747,4NEKD@976,COG2089@1,COG2089@2	M	synthase
ctg2574_00011	ctg2574	1121286.AUMT01000001_gene32			2.1.1.37	ko:K00558	ko00270,ko01100,ko05206,map00270,map01100,map05206	M00035	R04858	RC00003,RC00332	ko00000,ko00001,ko00002,ko01000,ko02048,ko03032,ko03036				4P3IR@976,COG0270@1,COG0270@2	H	C-5 cytosine-specific DNA methylase
ctg2574_00014	ctg2574	1122978.AUFP01000007_gene1608	nfrA2												2FMIY@200643,4P2HF@976,COG0778@1,COG0778@2	C	Nitroreductase family
ctg2574_00021	ctg2574	203119.Cthe_1728			2.1.1.37	ko:K00558	ko00270,ko01100,ko05206,map00270,map01100,map05206	M00035	R04858	RC00003,RC00332	ko00000,ko00001,ko00002,ko01000,ko02048,ko03032,ko03036				1TR36@1239,249XY@186801,3WNWW@541000,COG0270@1,COG0270@2	H	Belongs to the class I-like SAM-binding methyltransferase superfamily. C5-methyltransferase family
ctg2584_00019	ctg2584	1122947.FR7_2498			2.1.1.37	ko:K00558,ko:K17398	ko00270,ko01100,ko05206,map00270,map01100,map05206	M00035	R04858	RC00003,RC00332	ko00000,ko00001,ko00002,ko01000,ko02048,ko03032,ko03036				1TS3G@1239,4H4NQ@909932,COG0270@1,COG0270@2	H	Cytosine-specific methyltransferase
ctg2585_00051	ctg2585	1385511.N783_19640	asnB	GO:0000166,GO:0003674,GO:0003824,GO:0004066,GO:0004071,GO:0005488,GO:0005515,GO:0005524,GO:0005575,GO:0005622,GO:0005623,GO:0005737,GO:0005829,GO:0006082,GO:0006520,GO:0006528,GO:0006529,GO:0006541,GO:0006807,GO:0008144,GO:0008150,GO:0008152,GO:0008652,GO:0009056,GO:0009058,GO:0009063,GO:0009064,GO:0009066,GO:0009067,GO:0009987,GO:0016053,GO:0016054,GO:0016211,GO:0016597,GO:0016874,GO:0016879,GO:…	6.3.5.4	ko:K01953	ko00250,ko01100,ko01110,map00250,map01100,map01110		R00578	RC00010	ko00000,ko00001,ko01000,ko01002			iB21_1397.B21_00622,iECBD_1354.ECBD_2988,iECB_1328.ECB_00631,iECD_1391.ECD_00631,iEcHS_1320.EcHS_A0717,iEcolC_1368.EcolC_2982,iSF_1195.SF0619	1TRPB@1239,2Y91I@289201,4HAIP@91061,COG0367@1,COG0367@2	E	Asparagine synthase
ctg2585_00054	ctg2585	764291.STRUR_0718	metK		2.5.1.6	ko:K00789	ko00270,ko01100,ko01110,ko01230,map00270,map01100,map01110,map01230	M00034,M00035,M00368,M00609	R00177,R04771	RC00021,RC01211	ko00000,ko00001,ko00002,ko01000				1TPCV@1239,4HB33@91061,COG0192@1,COG0192@2	H	Catalyzes the formation of S-adenosylmethionine (AdoMet) from methionine and ATP. The overall synthetic reaction is composed of two sequential steps, AdoMet formation and the subsequent tripolyphosphate hydrolysis which occurs prior to release of AdoMet from the enzyme
ctg2590_00004	ctg2590	743719.PaelaDRAFT_5633													1TSJF@1239,26V7S@186822,4HB1R@91061,COG1235@1,COG1235@2	S	Metallo-beta-lactamase superfamily
ctg2590_00005	ctg2590	926561.KB900623_gene748													1TSJF@1239,249ZR@186801,COG1235@1,COG1235@2	S	Metallo-beta-lactamase superfamily
ctg2590_00018	ctg2590	755731.Clo1100_1151													COG1694@1,COG1694@2	FG	Mazg nucleotide pyrophosphohydrolase
ctg2592_00007	ctg2592	446470.Snas_0890	licD			ko:K02011,ko:K07271,ko:K19872	ko00515,ko01100,ko02010,map00515,map01100,map02010	M00190			ko00000,ko00001,ko00002,ko01000,ko02000,ko04131	3.A.1.10			COG0457@1,COG0457@2,COG3475@1,COG3475@2	M	LICD family
ctg2601_00008	ctg2601	517433.PanABDRAFT_0454	ganB		3.2.1.89	ko:K01224					ko00000,ko01000				1R33X@1224,1RYK6@1236,3W24H@53335,COG3867@1,COG3867@2	G	Glycosyl hydrolase family 53
ctg2601_00011	ctg2601	1094508.Tsac_0147	ganB		3.2.1.89,4.2.2.3	ko:K01224,ko:K01729	ko00051,map00051		R03706		ko00000,ko00001,ko01000				1TQDZ@1239,24CPM@186801,42I3R@68295,COG3867@1,COG3867@2,COG4733@1,COG4733@2	G	Glycosyl hydrolase family 53
ctg2601_00023	ctg2601	1009370.ALO_06478			2.3.1.51	ko:K00655	ko00561,ko00564,ko01100,ko01110,map00561,map00564,map01100,map01110	M00089	R02241,R09381	RC00004,RC00037,RC00039	ko00000,ko00001,ko00002,ko01000,ko01004				1V11X@1239,COG0204@1,COG0204@2	I	Phosphate acyltransferases
ctg2601_00031	ctg2601	1278304.JAFR01000008_gene1131	btuE		1.11.1.9	ko:K00432	ko00480,ko00590,ko04918,map00480,map00590,map04918		R00274,R07034,R07035	RC00011,RC00982	ko00000,ko00001,ko01000				COG0386@1,COG0386@2	O	Belongs to the glutathione peroxidase family
ctg2605_00021	ctg2605	1328030.S0A5H7_9CAUD													4QBT2@10239,4QNQB@10744,4QQ4H@28883,4QW14@35237	S	Beta-lactamase superfamily domain
ctg2605_00022	ctg2605	1416760.AYMS01000012_gene892													1I7IQ@117743,4NDVI@976,COG1235@1,COG1235@2	S	Metallo-beta-lactamase superfamily
ctg261_00004	ctg261	1123227.KB899333_gene778				ko:K06919					ko00000				1MVGK@1224,2U0ID@28211,COG5545@1,COG5545@2	L	virulence-associated E family protein
ctg2636_00007	ctg2636	1408417.JHYB01000005_gene118	murE		6.3.2.13	ko:K01928,ko:K01932	ko00300,ko00550,map00300,map00550		R02788	RC00064,RC00090	ko00000,ko00001,ko01000,ko01011				COG0769@1,COG0769@2	M	UDP-N-acetylmuramoylalanyl-D-glutamate-2,6-diaminopimelate ligase activity
ctg2636_00008	ctg2636	1408417.JHYB01000005_gene118	murE		6.3.2.13	ko:K01928,ko:K01932	ko00300,ko00550,map00300,map00550		R02788	RC00064,RC00090	ko00000,ko00001,ko01000,ko01011				COG0769@1,COG0769@2	M	UDP-N-acetylmuramoylalanyl-D-glutamate-2,6-diaminopimelate ligase activity
ctg264_00046	ctg264	640513.Entas_4674			3.2.1.17	ko:K01185					ko00000,ko01000				1MZJD@1224,1S99W@1236,COG3772@1,COG3772@2	G	lysozyme
ctg265_00053	ctg265	344747.PM8797T_28139			2.7.7.80	ko:K21029	ko04122,map04122		R07459	RC00043	ko00000,ko00001,ko01000				2J2TP@203682,COG0476@1,COG0476@2	H	COG0476 Dinucleotide-utilizing enzymes involved in molybdopterin and thiamine biosynthesis family 2
ctg2651_00016	ctg2651	756272.Plabr_3722			2.7.7.80	ko:K21029	ko04122,map04122		R07459	RC00043	ko00000,ko00001,ko01000				COG0476@1,COG0476@2	H	Involved in molybdopterin and thiamine biosynthesis, family 2
ctg2655_00004	ctg2655	753084.F4YCI6_9CAUD													4QAIJ@10239,4QM02@10699,4QPXI@28883,4QVZ9@35237	S	C-5 cytosine-specific DNA methylase
ctg2664_00008	ctg2664	665956.HMPREF1032_03101													1W5X8@1239,256CC@186801,COG1235@1,COG1235@2	S	May be involved in the transport of PQQ or its precursor to the periplasm
ctg2666_00027	ctg2666	585.DR95_340			2.1.1.37	ko:K00558,ko:K17398	ko00270,ko01100,ko05206,map00270,map01100,map05206	M00035	R04858	RC00003,RC00332	ko00000,ko00001,ko00002,ko01000,ko02048,ko03032,ko03036				COG0270@1,COG0270@2	L	DNA (cytosine-5-)-methyltransferase activity
ctg2669_00023	ctg2669	397290.C810_05213	dcm		2.1.1.37	ko:K00558	ko00270,ko01100,ko05206,map00270,map01100,map05206	M00035	R04858	RC00003,RC00332	ko00000,ko00001,ko00002,ko01000,ko02048,ko03032,ko03036				1TS3G@1239,249Q9@186801,27KBU@186928,COG0270@1,COG0270@2	H	C-5 cytosine-specific DNA methylase
ctg2676_00026	ctg2676	1408416.JNJT01000010_gene951				ko:K07126					ko00000				COG0790@1,COG0790@2	S	beta-lactamase activity
ctg2678_00007	ctg2678	632245.CLP_2575	ansA		3.5.1.1	ko:K01424	ko00250,ko00460,ko01100,ko01110,map00250,map00460,map01100,map01110		R00485	RC00010,RC02798	ko00000,ko00001,ko01000				1TPP9@1239,248F3@186801,36EB6@31979,COG0252@1,COG0252@2	EJ	L-asparaginase
ctg2678_00008	ctg2678	1408416.JNJT01000013_gene442	ansA		3.5.1.1	ko:K01424	ko00250,ko00460,ko01100,ko01110,map00250,map00460,map01100,map01110		R00485	RC00010,RC02798	ko00000,ko00001,ko01000				3WUFE@544448,COG0252@1,COG0252@2	EJ	Asparaginase
ctg2678_00009	ctg2678	428126.CLOSPI_01376	pyk	GO:0001871,GO:0003674,GO:0003824,GO:0004743,GO:0005488,GO:0005515,GO:0005575,GO:0005622,GO:0005623,GO:0005737,GO:0005829,GO:0005975,GO:0006082,GO:0006090,GO:0006091,GO:0006096,GO:0006116,GO:0006139,GO:0006163,GO:0006164,GO:0006165,GO:0006725,GO:0006732,GO:0006733,GO:0006734,GO:0006753,GO:0006754,GO:0006757,GO:0006793,GO:0006796,GO:0006807,GO:0006950,GO:0008150,GO:0008152,GO:0009056,GO:0009058,GO:…	2.7.1.40,2.7.7.4	ko:K00873,ko:K00958	ko00010,ko00230,ko00261,ko00450,ko00620,ko00920,ko01100,ko01110,ko01120,ko01130,ko01200,ko01230,ko04922,ko04930,ko05165,ko05203,ko05230,map00010,map00230,map00261,map00450,map00620,map00920,map01100,map01110,map01120,map01130,map01200,map01230,map04922,map04930,map05165,map05203,map05230	M00001,M00002,M00049,M00050,M00176,M00596	R00200,R00430,R00529,R01138,R01858,R02320,R04929	RC00002,RC00015,RC02809,RC02889	ko00000,ko00001,ko00002,ko01000,ko04131,ko04147			iECO103_1326.ECO103_1819,iPC815.YPO2393	1TPGG@1239,3VP3W@526524,COG0469@1,COG0469@2	G	Psort location Cytoplasmic, score 8.87
ctg2678_00010	ctg2678	1211819.CALK01000009_gene2782	pyk	GO:0001871,GO:0003674,GO:0003824,GO:0004743,GO:0005488,GO:0005515,GO:0005575,GO:0005622,GO:0005623,GO:0005737,GO:0005829,GO:0005975,GO:0006082,GO:0006090,GO:0006091,GO:0006096,GO:0006116,GO:0006139,GO:0006163,GO:0006164,GO:0006165,GO:0006725,GO:0006732,GO:0006733,GO:0006734,GO:0006753,GO:0006754,GO:0006757,GO:0006793,GO:0006796,GO:0006807,GO:0006950,GO:0008150,GO:0008152,GO:0009056,GO:0009058,GO:…	2.7.1.40,2.7.7.4	ko:K00873,ko:K00958	ko00010,ko00230,ko00261,ko00450,ko00620,ko00920,ko01100,ko01110,ko01120,ko01130,ko01200,ko01230,ko04922,ko04930,ko05165,ko05203,ko05230,map00010,map00230,map00261,map00450,map00620,map00920,map01100,map01110,map01120,map01130,map01200,map01230,map04922,map04930,map05165,map05203,map05230	M00001,M00002,M00049,M00050,M00176,M00596	R00200,R00430,R00529,R01138,R01858,R02320,R04929	RC00002,RC00015,RC02809,RC02889	ko00000,ko00001,ko00002,ko01000,ko04131,ko04147			iECO103_1326.ECO103_1819,iPC815.YPO2393	1TPGG@1239,3VP3W@526524,COG0469@1,COG0469@2	G	Psort location Cytoplasmic, score 8.87
ctg2678_00011	ctg2678	1121874.KB892377_gene1406	pyk	GO:0001871,GO:0003674,GO:0003824,GO:0004743,GO:0005488,GO:0005515,GO:0005575,GO:0005622,GO:0005623,GO:0005737,GO:0005829,GO:0005975,GO:0006082,GO:0006090,GO:0006091,GO:0006096,GO:0006116,GO:0006139,GO:0006163,GO:0006164,GO:0006165,GO:0006725,GO:0006732,GO:0006733,GO:0006734,GO:0006753,GO:0006754,GO:0006757,GO:0006793,GO:0006796,GO:0006807,GO:0006950,GO:0008150,GO:0008152,GO:0009056,GO:0009058,GO:…	2.7.1.40,2.7.7.4	ko:K00873,ko:K00958	ko00010,ko00230,ko00261,ko00450,ko00620,ko00920,ko01100,ko01110,ko01120,ko01130,ko01200,ko01230,ko04922,ko04930,ko05165,ko05203,ko05230,map00010,map00230,map00261,map00450,map00620,map00920,map01100,map01110,map01120,map01130,map01200,map01230,map04922,map04930,map05165,map05203,map05230	M00001,M00002,M00049,M00050,M00176,M00596	R00200,R00430,R00529,R01138,R01858,R02320,R04929	RC00002,RC00015,RC02809,RC02889	ko00000,ko00001,ko00002,ko01000,ko04131,ko04147			iECO103_1326.ECO103_1819,iPC815.YPO2393	1TPGG@1239,3VP3W@526524,COG0469@1,COG0469@2	G	Psort location Cytoplasmic, score 8.87
ctg268_00020	ctg268	457424.BFAG_02390													2FSEU@200643,4AQT2@815,4NDVI@976,COG1235@1,COG1235@2	S	Metallo-beta-lactamase superfamily
ctg2698_00002	ctg2698	497964.CfE428DRAFT_0207													46TJT@74201,COG0859@1,COG0859@2	M	Glycosyltransferase family 9 (heptosyltransferase)
ctg27_00039	ctg27	1548903.A0A0A1IVK1_9CAUD													4QEGS@10239,4QHWF@10662,4QS2V@28883	S	nicotinate-nucleotide diphosphorylase (carboxylating) activity
ctg27_00040	ctg27	1123392.AQWL01000017_gene107	nadV		2.4.2.12	ko:K03462	ko00760,ko01100,ko04621,map00760,map01100,map04621		R01271	RC00033	ko00000,ko00001,ko01000				1MWA2@1224,2VN4E@28216,COG1488@1,COG1488@2	H	nicotinate
ctg27_00041	ctg27	1333507.AUTQ01000208_gene3915	nadV		2.4.2.12	ko:K03462	ko00760,ko01100,ko04621,map00760,map01100,map04621		R01271	RC00033	ko00000,ko00001,ko01000				1MWA2@1224,1RPPA@1236,2Q4KW@267888,COG1488@1,COG1488@2	H	Nicotinate phosphoribosyltransferase (NAPRTase) family
ctg27_00080	ctg27	1408422.JHYF01000016_gene34	dfrA		1.5.1.3	ko:K00287	ko00670,ko00790,ko01100,ko01523,map00670,map00790,map01100,map01523	M00126,M00840	R00936,R00937,R00939,R00940,R02235,R02236,R11765	RC00109,RC00110,RC00158	ko00000,ko00001,ko00002,ko01000				1VB80@1239,24FTH@186801,36IZC@31979,COG0262@1,COG0262@2	H	Key enzyme in folate metabolism. Catalyzes an essential reaction for de novo glycine and purine synthesis, and for DNA precursor synthesis
ctg272_00037	ctg272	1033733.CAEK01000015_gene824	thiF		2.7.7.73,2.7.7.80	ko:K03148,ko:K21029	ko00730,ko01100,ko04122,map00730,map01100,map04122		R07459	RC00043	ko00000,ko00001,ko01000				1UYFC@1239,22GVE@1570339,247UZ@186801,COG0476@1,COG0476@2	H	Thiamine biosynthesis protein ThiF
ctg2720_00011	ctg2720	479437.Elen_2028													2ICTQ@201174,4CU73@84998,COG1846@1,COG1846@2,COG4750@1,COG4750@2	KM	Phosphotransferase enzyme family
ctg2726_00019	ctg2726	317013.NY99_01075	wxcB		2.1.1.294,2.7.1.181	ko:K13611,ko:K13612,ko:K13613,ko:K15675,ko:K15676,ko:K18827			R10657,R10658	RC00002,RC00003,RC00078,RC03220	ko00000,ko01000,ko01004,ko01005,ko01008				1Q23S@1224,1RNW0@1236,1X9S7@135614,COG0515@1,COG0515@2,COG2227@1,COG2227@2	HKLT	Tellurite resistance protein TehB
ctg2742_00020	ctg2742	1122243.KB903771_gene1524			2.1.1.37	ko:K00558	ko00270,ko01100,ko05206,map00270,map01100,map05206	M00035	R04858	RC00003,RC00332	ko00000,ko00001,ko00002,ko01000,ko02048,ko03032,ko03036				1MV9H@1224,1RPSH@1236,3NKUI@468,COG0270@1,COG0270@2	L	C-5 cytosine-specific DNA methylase
ctg2751_00026	ctg2751	699218.HMPREF0889_0311	mazG												1VFER@1239,COG1694@1,COG1694@2	S	Mazg nucleotide pyrophosphohydrolase
ctg2770_00017	ctg2770	466088.CL42_02065	ydiP		2.1.1.37	ko:K00558	ko00270,ko01100,ko05206,map00270,map01100,map05206	M00035	R04858	RC00003,RC00332	ko00000,ko00001,ko00002,ko01000,ko02048,ko03032,ko03036				1N0XD@1224,1T05A@1236,COG0270@1,COG0270@2	L	C-5 cytosine-specific DNA methylase
ctg2771_00010	ctg2771	445970.ALIPUT_01610	MA20_27270												COG1694@1,COG1694@2	FG	Mazg nucleotide pyrophosphohydrolase
ctg2771_00016	ctg2771	1235788.C802_00050													2FSEU@200643,4AQT2@815,4NDVI@976,COG1235@1,COG1235@2	S	Metallo-beta-lactamase superfamily
ctg278_00071	ctg278	224308.BSU20250	dcm	GO:0003674,GO:0003824,GO:0006139,GO:0006259,GO:0006304,GO:0006305,GO:0006306,GO:0006725,GO:0006807,GO:0006950,GO:0006952,GO:0008150,GO:0008152,GO:0008168,GO:0009307,GO:0009987,GO:0016740,GO:0016741,GO:0032259,GO:0032776,GO:0034641,GO:0043170,GO:0043412,GO:0043414,GO:0044237,GO:0044238,GO:0044260,GO:0044355,GO:0044728,GO:0046483,GO:0050896,GO:0071704,GO:0090304,GO:0099046,GO:1901360	2.1.1.37	ko:K00558	ko00270,ko01100,ko05206,map00270,map01100,map05206	M00035	R04858	RC00003,RC00332	ko00000,ko00001,ko00002,ko01000,ko02048,ko03032,ko03036				1TSNX@1239,1ZBQM@1386,4HFAI@91061,COG0270@1,COG0270@2	L	DNA (cytosine-5-)-methyltransferase activity
ctg2785_00027	ctg2785	1448857.JFAP01000007_gene396	thiF		2.7.7.73,2.7.7.80	ko:K03148,ko:K21029	ko00730,ko01100,ko04122,map00730,map01100,map04122		R07459	RC00043	ko00000,ko00001,ko01000				1R87S@1224,2YNKH@29547,42R16@68525,COG0476@1,COG0476@2	H	Thiamine biosynthesis protein ThiF
ctg279_00055	ctg279	391009.Tmel_0861	cobO		2.5.1.17	ko:K19221	ko00860,ko01100,map00860,map01100	M00122	R01492,R05220,R07268	RC00533	ko00000,ko00001,ko00002,ko01000				2GCV0@200918,COG2109@1,COG2109@2	H	PFAM ATP corrinoid adenosyltransferase BtuR CobO CobP
ctg2798_00009	ctg2798	1121115.AXVN01000007_gene3542	dcm		2.1.1.37	ko:K00558	ko00270,ko01100,ko05206,map00270,map01100,map05206	M00035	R04858	RC00003,RC00332	ko00000,ko00001,ko00002,ko01000,ko02048,ko03032,ko03036				1TS3G@1239,249Q9@186801,3Y0XY@572511,COG0270@1,COG0270@2	L	C-5 cytosine-specific DNA methylase
ctg2798_00019	ctg2798	1121871.AUAT01000002_gene1371	dcm		2.1.1.37	ko:K00558	ko00270,ko01100,ko05206,map00270,map01100,map05206	M00035	R04858	RC00003,RC00332	ko00000,ko00001,ko00002,ko01000,ko02048,ko03032,ko03036				1TS3G@1239,4IQ0X@91061,COG0270@1,COG0270@2	H	C-5 cytosine-specific DNA methylase
ctg2809_00004	ctg2809	224308.BSU20250	dcm	GO:0003674,GO:0003824,GO:0006139,GO:0006259,GO:0006304,GO:0006305,GO:0006306,GO:0006725,GO:0006807,GO:0006950,GO:0006952,GO:0008150,GO:0008152,GO:0008168,GO:0009307,GO:0009987,GO:0016740,GO:0016741,GO:0032259,GO:0032776,GO:0034641,GO:0043170,GO:0043412,GO:0043414,GO:0044237,GO:0044238,GO:0044260,GO:0044355,GO:0044728,GO:0046483,GO:0050896,GO:0071704,GO:0090304,GO:0099046,GO:1901360	2.1.1.37	ko:K00558	ko00270,ko01100,ko05206,map00270,map01100,map05206	M00035	R04858	RC00003,RC00332	ko00000,ko00001,ko00002,ko01000,ko02048,ko03032,ko03036				1TSNX@1239,1ZBQM@1386,4HFAI@91061,COG0270@1,COG0270@2	L	DNA (cytosine-5-)-methyltransferase activity
ctg281_00039	ctg281	272942.RCAP_rcc02742	ydiP		2.1.1.37	ko:K00558	ko00270,ko01100,ko05206,map00270,map01100,map05206	M00035	R04858	RC00003,RC00332	ko00000,ko00001,ko00002,ko01000,ko02048,ko03032,ko03036				1FD1R@1060,1PPPG@1224,2VAY2@28211,COG0270@1,COG0270@2	H	C-5 cytosine-specific DNA methylase
ctg281_00046	ctg281	903814.ELI_3131													1TQBQ@1239,2493M@186801,COG0175@1,COG0175@2	EH	sulfate reduction
ctg2813_00010	ctg2813	292414.TM1040_1655				ko:K12287					ko00000,ko02044				COG3391@1,COG3391@2	CO	amine dehydrogenase activity
ctg2827_00026	ctg2827	1121115.AXVN01000007_gene3542	dcm		2.1.1.37	ko:K00558	ko00270,ko01100,ko05206,map00270,map01100,map05206	M00035	R04858	RC00003,RC00332	ko00000,ko00001,ko00002,ko01000,ko02048,ko03032,ko03036				1TS3G@1239,249Q9@186801,3Y0XY@572511,COG0270@1,COG0270@2	L	C-5 cytosine-specific DNA methylase
ctg2828_00020	ctg2828	266762.HQ36_02050													2FRNJ@200643,4P18V@976,COG5545@1,COG5545@2	S	Virulence-associated protein E
ctg2828_00022	ctg2828	266762.HQ36_02050													2FRNJ@200643,4P18V@976,COG5545@1,COG5545@2	S	Virulence-associated protein E
ctg2841_00019	ctg2841	642492.Clole_1843			2.1.1.37	ko:K00558,ko:K17398	ko00270,ko01100,ko05206,map00270,map01100,map05206	M00035	R04858	RC00003,RC00332	ko00000,ko00001,ko00002,ko01000,ko02048,ko03032,ko03036				1V3W2@1239,24HK1@186801,COG0270@1,COG0270@2	L	Belongs to the class I-like SAM-binding methyltransferase superfamily. C5-methyltransferase family
ctg2850_00008	ctg2850	1033810.HLPCO_002879	rfbB		4.2.1.46	ko:K01710	ko00521,ko00523,ko00525,ko01055,ko01130,map00521,map00523,map00525,map01055,map01130	M00793	R06513	RC00402	ko00000,ko00001,ko00002,ko01000				2NNRC@2323,COG1088@1,COG1088@2	M	Belongs to the NAD(P)-dependent epimerase dehydratase family. dTDP-glucose dehydratase subfamily
ctg2850_00009	ctg2850	1408416.JNJT01000010_gene979	rfbD		1.1.1.133,5.1.3.13	ko:K00067,ko:K01790	ko00521,ko00523,ko01130,map00521,map00523,map01130	M00793	R02777,R06514	RC00182,RC01531	ko00000,ko00001,ko00002,ko01000				COG1091@1,COG1091@2	M	dTDP-4-dehydrorhamnose reductase activity
ctg2850_00010	ctg2850	1201293.AKXQ01000007_gene511	rfbD		1.1.1.133	ko:K00067	ko00521,ko00523,ko01130,map00521,map00523,map01130	M00793	R02777	RC00182	ko00000,ko00001,ko00002,ko01000				1MUXM@1224,1RSNR@1236,COG1091@1,COG1091@2	M	Catalyzes the reduction of dTDP-6-deoxy-L-lyxo-4- hexulose to yield dTDP-L-rhamnose
ctg2850_00011	ctg2850	1033810.HLPCO_002878	rfbD		1.1.1.133,5.1.3.13	ko:K00067,ko:K01790	ko00521,ko00523,ko01130,map00521,map00523,map01130	M00793	R02777,R06514	RC00182,RC01531	ko00000,ko00001,ko00002,ko01000				2NPG4@2323,COG1091@1,COG1091@2	M	Catalyzes the reduction of dTDP-6-deoxy-L-lyxo-4- hexulose to yield dTDP-L-rhamnose
ctg2850_00012	ctg2850	292563.Cyast_2076	rfbD		1.1.1.133,5.1.3.13	ko:K00067,ko:K01790	ko00521,ko00523,ko01130,map00521,map00523,map01130	M00793	R02777,R06514	RC00182,RC01531	ko00000,ko00001,ko00002,ko01000				1G3DC@1117,COG1091@1,COG1091@2,COG1898@1,COG1898@2	M	Catalyzes the epimerization of the C3' and C5'positions of dTDP-6-deoxy-D-xylo-4-hexulose, forming dTDP-6-deoxy-L-lyxo-4- hexulose
ctg2850_00014	ctg2850	994573.T472_0204600	rfbA	GO:0000271,GO:0000287,GO:0003674,GO:0003824,GO:0005488,GO:0005575,GO:0005618,GO:0005623,GO:0005886,GO:0005975,GO:0005976,GO:0005996,GO:0006006,GO:0006139,GO:0006220,GO:0006725,GO:0006753,GO:0006793,GO:0006796,GO:0006807,GO:0008150,GO:0008152,GO:0008879,GO:0009058,GO:0009059,GO:0009117,GO:0009141,GO:0009147,GO:0009200,GO:0009211,GO:0009219,GO:0009225,GO:0009226,GO:0009262,GO:0009394,GO:0009987,GO:…	2.7.7.24	ko:K00973	ko00521,ko00523,ko00525,ko01130,map00521,map00523,map00525,map01130	M00793	R02328	RC00002	ko00000,ko00001,ko00002,ko01000			iNJ661.Rv0334	1V301@1239,247XE@186801,36DE6@31979,COG1209@1,COG1209@2	M	Catalyzes the formation of dTDP-glucose, from dTTP and glucose 1-phosphate, as well as its pyrophosphorolysis
ctg2850_00015	ctg2850	994573.T472_0204600	rfbA	GO:0000271,GO:0000287,GO:0003674,GO:0003824,GO:0005488,GO:0005575,GO:0005618,GO:0005623,GO:0005886,GO:0005975,GO:0005976,GO:0005996,GO:0006006,GO:0006139,GO:0006220,GO:0006725,GO:0006753,GO:0006793,GO:0006796,GO:0006807,GO:0008150,GO:0008152,GO:0008879,GO:0009058,GO:0009059,GO:0009117,GO:0009141,GO:0009147,GO:0009200,GO:0009211,GO:0009219,GO:0009225,GO:0009226,GO:0009262,GO:0009394,GO:0009987,GO:…	2.7.7.24	ko:K00973	ko00521,ko00523,ko00525,ko01130,map00521,map00523,map00525,map01130	M00793	R02328	RC00002	ko00000,ko00001,ko00002,ko01000			iNJ661.Rv0334	1V301@1239,247XE@186801,36DE6@31979,COG1209@1,COG1209@2	M	Catalyzes the formation of dTDP-glucose, from dTTP and glucose 1-phosphate, as well as its pyrophosphorolysis
ctg2850_00020	ctg2850	994573.T472_0208915				ko:K07011					ko00000				1VAE1@1239,24MZJ@186801,36JGY@31979,COG1216@1,COG1216@2	S	Glycosyl transferase family 2
ctg2850_00022	ctg2850	1511.CLOST_2334	degT		2.6.1.98	ko:K13017	ko00520,map00520		R10141	RC00006,RC00781	ko00000,ko00001,ko01000,ko01005,ko01007				1TPDH@1239,24862@186801,COG0399@1,COG0399@2	E	Belongs to the DegT DnrJ EryC1 family
ctg2850_00023	ctg2850	1511.CLOST_2334	degT		2.6.1.98	ko:K13017	ko00520,map00520		R10141	RC00006,RC00781	ko00000,ko00001,ko01000,ko01005,ko01007				1TPDH@1239,24862@186801,COG0399@1,COG0399@2	E	Belongs to the DegT DnrJ EryC1 family
ctg2850_00024	ctg2850	1123009.AUID01000033_gene1335	degT		2.6.1.98	ko:K13017	ko00520,map00520		R10141	RC00006,RC00781	ko00000,ko00001,ko01000,ko01005,ko01007				1TPDH@1239,24862@186801,26ANI@186813,COG0399@1,COG0399@2	M	DegT/DnrJ/EryC1/StrS aminotransferase family
ctg2850_00025	ctg2850	1511.CLOST_2335	wbpD		2.3.1.201	ko:K13018	ko00520,map00520		R10100	RC00004,RC00166	ko00000,ko00001,ko01000,ko01005				1TT21@1239,24CCH@186801,25TKE@186804,COG0110@1,COG0110@2	S	Hexapeptide repeat of succinyl-transferase
ctg2850_00026	ctg2850	666686.B1NLA3E_20880	wbpD		2.3.1.201	ko:K13018,ko:K19429	ko00520,map00520		R10100	RC00004,RC00166	ko00000,ko00001,ko01000,ko01005				1TT21@1239,4HG05@91061,COG0110@1,COG0110@2	S	Hexapeptide repeat of succinyl-transferase
ctg2850_00028	ctg2850	1160707.AJIK01000040_gene2305	bplA		1.1.1.335	ko:K13020	ko00520,map00520		R10140	RC00182	ko00000,ko00001,ko01000,ko01005				1TP83@1239,26F1D@186818,4HC0R@91061,COG0673@1,COG0673@2	S	Oxidoreductase family, C-terminal alpha/beta domain
ctg2850_00029	ctg2850	1160707.AJIK01000040_gene2305	bplA		1.1.1.335	ko:K13020	ko00520,map00520		R10140	RC00182	ko00000,ko00001,ko01000,ko01005				1TP83@1239,26F1D@186818,4HC0R@91061,COG0673@1,COG0673@2	S	Oxidoreductase family, C-terminal alpha/beta domain
ctg2850_00030	ctg2850	1511.CLOST_2337	wbpA		1.1.1.136	ko:K02474,ko:K13015	ko00520,map00520		R00421,R06894	RC00291	ko00000,ko00001,ko01000,ko01005				1TPXY@1239,248NW@186801,25T37@186804,COG0677@1,COG0677@2	M	Belongs to the UDP-glucose GDP-mannose dehydrogenase family
ctg2850_00031	ctg2850	1160707.AJIK01000040_gene2306	wbpA		1.1.1.136	ko:K02474,ko:K13015	ko00520,map00520		R00421,R06894	RC00291	ko00000,ko00001,ko01000,ko01005				1TPXY@1239,26EAZ@186818,4HAFY@91061,COG0677@1,COG0677@2	M	Belongs to the UDP-glucose GDP-mannose dehydrogenase family
ctg2861_00012	ctg2861	441768.ACL_0600	metK	GO:0003674,GO:0003824,GO:0004478,GO:0005575,GO:0005622,GO:0005623,GO:0005737,GO:0005829,GO:0016740,GO:0016765,GO:0044424,GO:0044444,GO:0044464	2.5.1.6	ko:K00789	ko00270,ko01100,ko01110,ko01230,map00270,map01100,map01110,map01230	M00034,M00035,M00368,M00609	R00177,R04771	RC00021,RC01211	ko00000,ko00001,ko00002,ko01000				3WT3I@544448,COG0192@1,COG0192@2	H	Catalyzes the formation of S-adenosylmethionine (AdoMet) from methionine and ATP. The overall synthetic reaction is composed of two sequential steps, AdoMet formation and the subsequent tripolyphosphate hydrolysis which occurs prior to release of AdoMet from the enzyme
ctg2861_00013	ctg2861	1278311.AUAL01000001_gene35	metK	GO:0003674,GO:0003824,GO:0004478,GO:0005575,GO:0005622,GO:0005623,GO:0005737,GO:0005829,GO:0016740,GO:0016765,GO:0044424,GO:0044444,GO:0044464	2.5.1.6	ko:K00789	ko00270,ko01100,ko01110,ko01230,map00270,map01100,map01110,map01230	M00034,M00035,M00368,M00609	R00177,R04771	RC00021,RC01211	ko00000,ko00001,ko00002,ko01000				3WT3I@544448,COG0192@1,COG0192@2	H	Catalyzes the formation of S-adenosylmethionine (AdoMet) from methionine and ATP. The overall synthetic reaction is composed of two sequential steps, AdoMet formation and the subsequent tripolyphosphate hydrolysis which occurs prior to release of AdoMet from the enzyme
ctg2865_00020	ctg2865	1116472.MGMO_26c00200	dcm		2.1.1.37	ko:K00558	ko00270,ko01100,ko05206,map00270,map01100,map05206	M00035	R04858	RC00003,RC00332	ko00000,ko00001,ko00002,ko01000,ko02048,ko03032,ko03036				1PPPM@1224,1T9QQ@1236,1XGU1@135618,COG0270@1,COG0270@2	L	C-5 cytosine-specific DNA methylase
ctg2867_00001	ctg2867	1121335.Clst_2203	metG	GO:0003674,GO:0003824,GO:0004812,GO:0004825,GO:0005575,GO:0005622,GO:0005623,GO:0005737,GO:0005886,GO:0006082,GO:0006139,GO:0006399,GO:0006412,GO:0006418,GO:0006431,GO:0006518,GO:0006520,GO:0006725,GO:0006807,GO:0008150,GO:0008152,GO:0009058,GO:0009059,GO:0009987,GO:0010467,GO:0016020,GO:0016070,GO:0016874,GO:0016875,GO:0019538,GO:0019752,GO:0034641,GO:0034645,GO:0034660,GO:0040007,GO:0043038,GO:…	6.1.1.10	ko:K01874	ko00450,ko00970,map00450,map00970	M00359,M00360	R03659,R04773	RC00055,RC00523	ko00000,ko00001,ko00002,ko01000,ko01007,ko03016				1TPA1@1239,248AU@186801,3WGEI@541000,COG0143@1,COG0143@2	J	Is required not only for elongation of protein synthesis but also for the initiation of all mRNA translation through initiator tRNA(fMet) aminoacylation
ctg2867_00005	ctg2867	1443122.Z958_12845	argF		2.1.3.3,2.1.3.9	ko:K00611,ko:K09065	ko00220,ko01100,ko01110,ko01130,ko01230,map00220,map01100,map01110,map01130,map01230	M00029,M00844,M00845	R01398,R07245	RC00096	ko00000,ko00001,ko00002,ko01000				1TNY4@1239,249P4@186801,36F9U@31979,COG0078@1,COG0078@2	E	Belongs to the ATCase OTCase family
ctg2867_00006	ctg2867	646529.Desaci_2053	argF		2.1.3.3,2.1.3.9	ko:K00611,ko:K09065	ko00220,ko01100,ko01110,ko01130,ko01230,map00220,map01100,map01110,map01130,map01230	M00029,M00844,M00845	R01398,R07245	RC00096	ko00000,ko00001,ko00002,ko01000				1TNY4@1239,249P4@186801,266UV@186807,COG0078@1,COG0078@2	E	PFAM aspartate ornithine carbamoyltransferase carbamoyl-P binding domain
ctg2867_00008	ctg2867	1499683.CCFF01000017_gene2381	ygeY												1TR99@1239,248DC@186801,36G77@31979,COG0624@1,COG0624@2	E	peptidase
ctg2867_00009	ctg2867	264732.Moth_2000			2.5.1.47	ko:K12339	ko00270,ko00920,ko01100,ko01110,ko01120,ko01130,ko01200,ko01230,map00270,map00920,map01100,map01110,map01120,map01130,map01200,map01230	M00021	R00897,R03132,R03601,R04859	RC00020,RC02814,RC02821,RC02876	ko00000,ko00001,ko00002,ko01000				1TZEW@1239,249RW@186801,42HMJ@68295,COG0031@1,COG0031@2	E	Pyridoxal-phosphate dependent enzyme
ctg2867_00012	ctg2867	1541960.KQ78_01117	thrC		4.2.3.1	ko:K01733	ko00260,ko00750,ko01100,ko01110,ko01120,ko01230,map00260,map00750,map01100,map01110,map01120,map01230	M00018	R01466,R05086	RC00017,RC00526	ko00000,ko00001,ko00002,ko01000				COG0498@1,COG0498@2	E	threonine synthase activity
ctg2867_00013	ctg2867	1408324.JNJK01000004_gene2748	coxM		1.17.1.4	ko:K13479	ko00230,ko01100,ko01120,map00230,map01100,map01120	M00546	R01768,R02103	RC00143	ko00000,ko00001,ko00002,ko01000				1UZF3@1239,25BBI@186801,27U13@186928,COG1319@1,COG1319@2	C	CO dehydrogenase flavoprotein C-terminal domain
ctg2867_00014	ctg2867	1541960.KQ78_01115	coxM		1.17.1.4	ko:K13479	ko00230,ko01100,ko01120,map00230,map01100,map01120	M00546	R01768,R02103	RC00143	ko00000,ko00001,ko00002,ko01000			iHN637.CLJU_RS14760	COG1319@1,COG1319@2	C	xanthine dehydrogenase activity
ctg2867_00016	ctg2867	1541960.KQ78_01113	pucD												COG1529@1,COG1529@2	C	xanthine dehydrogenase activity
ctg2867_00017	ctg2867	632245.CLP_0393			1.3.98.1	ko:K00226	ko00240,ko01100,map00240,map01100	M00051	R01867	RC00051	ko00000,ko00001,ko00002,ko01000				1TRPI@1239,24A0Z@186801,36EA4@31979,COG0167@1,COG0167@2,COG1145@1,COG1145@2	C	dihydroorotate dehydrogenase
ctg2867_00018	ctg2867	1541960.KQ78_01111	ssnA												COG0402@1,COG0402@2	F	S-adenosylhomocysteine deaminase activity
ctg2867_00019	ctg2867	1541960.KQ78_01110	pyrC		3.5.2.2,3.5.2.3	ko:K01464,ko:K01465	ko00240,ko00410,ko00770,ko00983,ko01100,map00240,map00410,map00770,map00983,map01100	M00046,M00051	R01993,R02269,R03055,R08227	RC00632,RC00680	ko00000,ko00001,ko00002,ko01000,ko04147				COG0044@1,COG0044@2	F	hydrolase activity, acting on carbon-nitrogen (but not peptide) bonds, in cyclic amides
ctg2869_00008	ctg2869	439235.Dalk_2506	metK	GO:0003674,GO:0003824,GO:0004478,GO:0005575,GO:0005622,GO:0005623,GO:0005737,GO:0005829,GO:0016740,GO:0016765,GO:0044424,GO:0044444,GO:0044464	2.5.1.6	ko:K00789	ko00270,ko01100,ko01110,ko01230,map00270,map01100,map01110,map01230	M00034,M00035,M00368,M00609	R00177,R04771	RC00021,RC01211	ko00000,ko00001,ko00002,ko01000				1MUFQ@1224,2MHVQ@213118,2WIQ3@28221,42MFM@68525,COG0192@1,COG0192@2	H	Catalyzes the formation of S-adenosylmethionine (AdoMet) from methionine and ATP. The overall synthetic reaction is composed of two sequential steps, AdoMet formation and the subsequent tripolyphosphate hydrolysis which occurs prior to release of AdoMet from the enzyme
ctg2869_00024	ctg2869	1189612.A33Q_4676			3.2.1.51	ko:K01206	ko00511,map00511				ko00000,ko00001,ko01000,ko04147		GH29		47TDC@768503,4NE1P@976,COG4409@1,COG4409@2,COG4692@1,COG4692@2	G	BNR repeat-like domain
ctg2870_00003	ctg2870	679190.HMPREF0650_1968			3.2.1.17	ko:K01185					ko00000,ko01000				2FYU8@200643,4NVJ5@976,COG3772@1,COG3772@2	G	lysozyme
ctg288_00044	ctg288	398512.JQKC01000005_gene5430													1TRK8@1239,24BN1@186801,3WHED@541000,COG0175@1,COG0175@2	EH	Phosphoadenosine phosphosulfate reductase family
ctg288_00046	ctg288	742735.HMPREF9467_00870													1TRK8@1239,2216Q@1506553,24BN1@186801,COG0175@1,COG0175@2	EH	Phosphoadenosine phosphosulfate reductase family
ctg2880_00012	ctg2880	457424.BFAG_02390													2FSEU@200643,4AQT2@815,4NDVI@976,COG1235@1,COG1235@2	S	Metallo-beta-lactamase superfamily
ctg2882_00007	ctg2882	756272.Plabr_3790			2.7.7.80	ko:K21029	ko04122,map04122		R07459	RC00043	ko00000,ko00001,ko01000				COG0476@1,COG0476@2	H	Involved in molybdopterin and thiamine biosynthesis, family 2
ctg2885_00001	ctg2885	397290.C810_05213	dcm		2.1.1.37	ko:K00558	ko00270,ko01100,ko05206,map00270,map01100,map05206	M00035	R04858	RC00003,RC00332	ko00000,ko00001,ko00002,ko01000,ko02048,ko03032,ko03036				1TS3G@1239,249Q9@186801,27KBU@186928,COG0270@1,COG0270@2	H	C-5 cytosine-specific DNA methylase
ctg2885_00013	ctg2885	1123315.AUIP01000001_gene1418	dcm		2.1.1.37	ko:K00558	ko00270,ko01100,ko05206,map00270,map01100,map05206	M00035	R04858	RC00003,RC00332	ko00000,ko00001,ko00002,ko01000,ko02048,ko03032,ko03036				1TR36@1239,4HF9I@91061,COG0270@1,COG0270@2	L	C-5 cytosine-specific DNA methylase
ctg2886_00030	ctg2886	742735.HMPREF9467_00858													1V3W2@1239,22348@1506553,24HK1@186801,COG0270@1,COG0270@2	L	C-5 cytosine-specific DNA methylase
ctg2887_00001	ctg2887	457424.BFAG_02390													2FSEU@200643,4AQT2@815,4NDVI@976,COG1235@1,COG1235@2	S	Metallo-beta-lactamase superfamily
ctg29_00097	ctg29	273075.Ta0854	gmhA		5.3.1.28	ko:K03271	ko00540,ko01100,map00540,map01100	M00064	R05645,R09768,R09769	RC00434	ko00000,ko00001,ko00002,ko01000,ko01005				241VQ@183967,2XUSN@28890,COG0279@1,arCOG05355@2157	G	Catalyzes the isomerization of sedoheptulose 7-phosphate in D-glycero-D-manno-heptose 7-phosphate
ctg29_00103	ctg29	240016.ABIZ01000001_gene824													46TJT@74201,COG0859@1,COG0859@2	M	Glycosyltransferase family 9 (heptosyltransferase)
ctg29_00192	ctg29	398512.JQKC01000005_gene5430													1TRK8@1239,24BN1@186801,3WHED@541000,COG0175@1,COG0175@2	EH	Phosphoadenosine phosphosulfate reductase family
ctg29_00193	ctg29	398512.JQKC01000005_gene5430													1TRK8@1239,24BN1@186801,3WHED@541000,COG0175@1,COG0175@2	EH	Phosphoadenosine phosphosulfate reductase family
ctg290_00035	ctg290	441768.ACL_0600	metK	GO:0003674,GO:0003824,GO:0004478,GO:0005575,GO:0005622,GO:0005623,GO:0005737,GO:0005829,GO:0016740,GO:0016765,GO:0044424,GO:0044444,GO:0044464	2.5.1.6	ko:K00789	ko00270,ko01100,ko01110,ko01230,map00270,map01100,map01110,map01230	M00034,M00035,M00368,M00609	R00177,R04771	RC00021,RC01211	ko00000,ko00001,ko00002,ko01000				3WT3I@544448,COG0192@1,COG0192@2	H	Catalyzes the formation of S-adenosylmethionine (AdoMet) from methionine and ATP. The overall synthetic reaction is composed of two sequential steps, AdoMet formation and the subsequent tripolyphosphate hydrolysis which occurs prior to release of AdoMet from the enzyme
ctg2907_00001	ctg2907	1453496.AT03_16365	pho		3.1.3.2	ko:K09474	ko00740,ko01100,ko02020,map00740,map01100,map02020		R00548	RC00017	ko00000,ko00001,ko01000				1PM2D@1224,1RQXK@1236,COG0671@1,COG0671@2	I	Acid phosphatase
ctg2908_00021	ctg2908	1234679.BN424_2162													1TSJF@1239,27HAS@186828,4HB1R@91061,COG1235@1,COG1235@2	S	R COG1235 Metal-dependent hydrolases of the beta-lactamase superfamily I
ctg2908_00035	ctg2908	1410650.JHWL01000037_gene595			1.8.4.10,1.8.4.8	ko:K00390	ko00920,ko01100,ko01120,map00920,map01100,map01120	M00176	R02021	RC00007,RC02862	ko00000,ko00001,ko00002,ko01000				1TSEE@1239,24EZM@186801,4C0JU@830,COG0175@1,COG0175@2	EH	Phosphoadenosine phosphosulfate reductase family
ctg291_00041	ctg291	1121930.AQXG01000002_gene2083	folE	GO:0000166,GO:0001882,GO:0001883,GO:0003674,GO:0003824,GO:0003933,GO:0003934,GO:0005488,GO:0005525,GO:0005575,GO:0005622,GO:0005623,GO:0005737,GO:0005829,GO:0006066,GO:0006082,GO:0006139,GO:0006575,GO:0006725,GO:0006729,GO:0006732,GO:0006760,GO:0006807,GO:0008150,GO:0008152,GO:0008270,GO:0008616,GO:0009058,GO:0009108,GO:0009116,GO:0009119,GO:0009163,GO:0009987,GO:0016787,GO:0016810,GO:0016814,GO:…	2.7.6.3,3.5.4.16	ko:K00950,ko:K01495	ko00790,ko01100,map00790,map01100	M00126,M00841,M00842,M00843	R00428,R03503,R04639,R05046,R05048	RC00002,RC00017,RC00263,RC00294,RC00323,RC00945,RC01188	ko00000,ko00001,ko00002,ko01000			iNJ661.Rv3609c	1IV88@117747,4PD2N@976,COG0302@1,COG0302@2	H	GTP cyclohydrolase I
ctg2910_00011	ctg2910	1160137.KB907309_gene5118	PIGA			ko:K00713,ko:K06338					ko00000,ko01000,ko01003,ko01005				2HPJ5@201174,4G5MD@85025,COG0438@1,COG0438@2	M	Glycosyl transferases group 1
ctg2918_00004	ctg2918	1141136.K4F711_9CAUD													4QGM7@10239,4QKJB@10662,4QRH1@28883,4QV7K@35237	S	AAA domain
ctg293_00048	ctg293	411154.GFO_2483													1I7IQ@117743,4NDVI@976,COG1235@1,COG1235@2	S	Metallo-beta-lactamase superfamily
ctg2938_00027	ctg2938	1034347.CAHJ01000034_gene3989													1TQBQ@1239,1ZFD1@1386,4HD3W@91061,COG0175@1,COG0175@2	EH	sulfate reduction
ctg295_00051	ctg295	1041826.FCOL_05440	dcm		2.1.1.37	ko:K00558	ko00270,ko01100,ko05206,map00270,map01100,map05206	M00035	R04858	RC00003,RC00332	ko00000,ko00001,ko00002,ko01000,ko02048,ko03032,ko03036				1I9UJ@117743,2NZ0G@237,4P351@976,COG0270@1,COG0270@2	L	C-5 cytosine-specific DNA methylase
ctg295_00052	ctg295	762982.HMPREF9442_01223	ydiP		2.1.1.37	ko:K00558	ko00270,ko01100,ko05206,map00270,map01100,map05206	M00035	R04858	RC00003,RC00332	ko00000,ko00001,ko00002,ko01000,ko02048,ko03032,ko03036				2FKYT@200643,4NJPP@976,COG0270@1,COG0270@2	H	Belongs to the class I-like SAM-binding methyltransferase superfamily. C5-methyltransferase family
ctg295_00058	ctg295	1227276.HMPREF9148_00129													2FSEU@200643,4NDVI@976,COG1235@1,COG1235@2	S	Psort location Cytoplasmic, score
ctg2955_00014	ctg2955	397290.C810_05176	virE												1TQNX@1239,2495S@186801,COG5545@1,COG5545@2	L	Virulence-associated protein E
ctg2960_00028	ctg2960	753084.F4YCI6_9CAUD													4QAIJ@10239,4QM02@10699,4QPXI@28883,4QVZ9@35237	S	C-5 cytosine-specific DNA methylase
ctg2960_00035	ctg2960	1384484.AEQU_0049			2.1.1.37	ko:K00558	ko00270,ko01100,ko05206,map00270,map01100,map05206	M00035	R04858	RC00003,RC00332	ko00000,ko00001,ko00002,ko01000,ko02048,ko03032,ko03036				2HTYU@201174,4CWG1@84998,COG0270@1,COG0270@2	L	DNA (cytosine-5-)-methyltransferase activity
ctg2968_00024	ctg2968	983548.Krodi_1118													1HYGS@117743,37FPH@326319,4NG2W@976,COG5545@1,COG5545@2	S	Virulence-associated protein E
ctg2969_00002	ctg2969	1408473.JHXO01000010_gene3510	glmM		5.4.2.10,5.4.2.2,5.4.2.8	ko:K01840,ko:K03431,ko:K15778	ko00010,ko00030,ko00051,ko00052,ko00230,ko00500,ko00520,ko00521,ko01100,ko01110,ko01120,ko01130,map00010,map00030,map00051,map00052,map00230,map00500,map00520,map00521,map01100,map01110,map01120,map01130	M00114	R00959,R01057,R01818,R02060,R08639	RC00408	ko00000,ko00001,ko00002,ko01000				2FM6E@200643,4NG3H@976,COG1109@1,COG1109@2	G	Phosphoglucosamine mutase
ctg2969_00003	ctg2969	742726.HMPREF9448_01523	glmM		5.4.2.10,5.4.2.2,5.4.2.8	ko:K01840,ko:K03431,ko:K15778	ko00010,ko00030,ko00051,ko00052,ko00230,ko00500,ko00520,ko00521,ko01100,ko01110,ko01120,ko01130,map00010,map00030,map00051,map00052,map00230,map00500,map00520,map00521,map01100,map01110,map01120,map01130	M00114	R00959,R01057,R01818,R02060,R08639	RC00408	ko00000,ko00001,ko00002,ko01000				22W7N@171551,2FM6E@200643,4NG3H@976,COG1109@1,COG1109@2	G	Phosphoglucosamine mutase
ctg2969_00004	ctg2969	1168034.FH5T_11165	glmM		5.4.2.10,5.4.2.2,5.4.2.8	ko:K01840,ko:K03431,ko:K15778	ko00010,ko00030,ko00051,ko00052,ko00230,ko00500,ko00520,ko00521,ko01100,ko01110,ko01120,ko01130,map00010,map00030,map00051,map00052,map00230,map00500,map00520,map00521,map01100,map01110,map01120,map01130	M00114	R00959,R01057,R01818,R02060,R08639	RC00408	ko00000,ko00001,ko00002,ko01000				2FM6E@200643,4NG3H@976,COG1109@1,COG1109@2	G	Phosphoglucosamine mutase
ctg2969_00017	ctg2969	1121094.KB894649_gene1278	kdsA		2.5.1.55	ko:K01627	ko00540,ko01100,map00540,map01100	M00063	R03254	RC00435	ko00000,ko00001,ko00002,ko01000,ko01005				2FN47@200643,4AND3@815,4NENN@976,COG2877@1,COG2877@2	H	Belongs to the KdsA family
ctg2969_00019	ctg2969	709991.Odosp_3183	hbd		1.1.1.157	ko:K00074	ko00360,ko00362,ko00650,ko01100,ko01120,map00360,map00362,map00650,map01100,map01120		R01976,R05576,R06941	RC00029,RC00117	ko00000,ko00001,ko01000				22W85@171551,2FPSD@200643,4NGU8@976,COG1250@1,COG1250@2	C	3-hydroxybutyryl-CoA dehydrogenase
ctg2973_00014	ctg2973	1121115.AXVN01000007_gene3542	dcm		2.1.1.37	ko:K00558	ko00270,ko01100,ko05206,map00270,map01100,map05206	M00035	R04858	RC00003,RC00332	ko00000,ko00001,ko00002,ko01000,ko02048,ko03032,ko03036				1TS3G@1239,249Q9@186801,3Y0XY@572511,COG0270@1,COG0270@2	L	C-5 cytosine-specific DNA methylase
ctg2973_00016	ctg2973	397290.C810_05213	dcm		2.1.1.37	ko:K00558	ko00270,ko01100,ko05206,map00270,map01100,map05206	M00035	R04858	RC00003,RC00332	ko00000,ko00001,ko00002,ko01000,ko02048,ko03032,ko03036				1TS3G@1239,249Q9@186801,27KBU@186928,COG0270@1,COG0270@2	H	C-5 cytosine-specific DNA methylase
ctg2973_00054	ctg2973	1499683.CCFF01000005_gene54	dcm		2.1.1.37	ko:K00558	ko00270,ko01100,ko05206,map00270,map01100,map05206	M00035	R04858	RC00003,RC00332	ko00000,ko00001,ko00002,ko01000,ko02048,ko03032,ko03036				1TS3G@1239,249Q9@186801,36GET@31979,COG0270@1,COG0270@2	H	PFAM C-5 cytosine-specific DNA methylase
ctg2978_00030	ctg2978	537013.CLOSTMETH_01340													1TRK8@1239,24BN1@186801,3WHED@541000,COG0175@1,COG0175@2	EH	Phosphoadenosine phosphosulfate reductase family
ctg2978_00031	ctg2978	537013.CLOSTMETH_01340													1TRK8@1239,24BN1@186801,3WHED@541000,COG0175@1,COG0175@2	EH	Phosphoadenosine phosphosulfate reductase family
ctg2997_00011	ctg2997	1541959.KQ51_00803	amyX		3.2.1.41	ko:K01200	ko00500,ko01100,ko01110,map00500,map01100,map01110		R02111		ko00000,ko00001,ko01000		CBM48,GH13		3WSWZ@544448,COG1523@1,COG1523@2	G	Belongs to the glycosyl hydrolase 13 family
ctg2997_00021	ctg2997	428127.EUBDOL_01838				ko:K07025					ko00000				1V7EI@1239,3VQSG@526524,COG0546@1,COG0546@2	S	Haloacid dehalogenase-like hydrolase
ctg2997_00024	ctg2997	1174504.AJTN02000211_gene3648			3.2.1.41	ko:K01200	ko00500,ko01100,ko01110,map00500,map01100,map01110		R02111		ko00000,ko00001,ko01000		CBM48,GH13		1TP3M@1239,1ZC85@1386,4HBP5@91061,COG1523@1,COG1523@2	G	Belongs to the glycosyl hydrolase 13 family
ctg2997_00025	ctg2997	1408416.JNJT01000013_gene459	pulA		3.2.1.41	ko:K01200	ko00500,ko01100,ko01110,map00500,map01100,map01110		R02111		ko00000,ko00001,ko01000		CBM48,GH13		3WSWZ@544448,COG1523@1,COG1523@2	G	Belongs to the glycosyl hydrolase 13 family
ctg3_00007	ctg3	929556.Solca_2293	folA		1.5.1.3	ko:K00287,ko:K18589	ko00670,ko00790,ko01100,ko01523,map00670,map00790,map01100,map01523	M00126,M00840	R00936,R00937,R00939,R00940,R02235,R02236,R11765	RC00109,RC00110,RC00158	br01600,ko00000,ko00001,ko00002,ko01000,ko01504				1ISYU@117747,4NQ2Y@976,COG0262@1,COG0262@2	H	Key enzyme in folate metabolism. Catalyzes an essential reaction for de novo glycine and purine synthesis, and for DNA precursor synthesis
ctg30_00016	ctg30	1296416.JACB01000035_gene2958			3.4.11.10	ko:K05994					ko00000,ko01000,ko01002				1I0KX@117743,2YHKW@290174,4NHN8@976,COG2234@1,COG2234@2,COG3227@1,COG3227@2	E	Peptidase family M28
ctg3002_00016	ctg3002	500635.MITSMUL_03133			1.8.4.10,1.8.4.8,2.7.7.4	ko:K00390,ko:K00957	ko00230,ko00261,ko00450,ko00920,ko01100,ko01120,ko01130,map00230,map00261,map00450,map00920,map01100,map01120,map01130	M00176,M00596	R00529,R02021,R04929	RC00007,RC02809,RC02862,RC02889	ko00000,ko00001,ko00002,ko01000				COG0175@1,COG0175@2	EH	sulfate reduction
ctg3008_00012	ctg3008	1122173.AXVL01000060_gene390	dcm		2.1.1.37	ko:K00558	ko00270,ko01100,ko05206,map00270,map01100,map05206	M00035	R04858	RC00003,RC00332	ko00000,ko00001,ko00002,ko01000,ko02048,ko03032,ko03036				37ASC@32066,COG0270@1,COG0270@2	H	PFAM C-5 cytosine-specific DNA methylase
ctg3011_00017	ctg3011	935837.JAEK01000073_gene3672	nadR		2.7.1.22,2.7.7.1,2.7.7.3	ko:K00954,ko:K06211	ko00760,ko00770,ko01100,map00760,map00770,map01100	M00120	R00137,R02324,R03005,R03035	RC00002,RC00017	ko00000,ko00001,ko00002,ko01000,ko03000				1TQ29@1239,1ZEIV@1386,4HBZT@91061,COG0669@1,COG0669@2,COG3172@1,COG3172@2	H	AAA domain
ctg3011_00018	ctg3011	1033810.HLPCO_002199	nadR		2.7.1.22,2.7.7.1,2.7.7.3	ko:K00954,ko:K06211	ko00760,ko00770,ko01100,map00760,map00770,map01100	M00120	R00137,R02324,R03005,R03035	RC00002,RC00017	ko00000,ko00001,ko00002,ko01000,ko03000				2NRC7@2323,COG0669@1,COG0669@2,COG3172@1,COG3172@2	H	AAA domain
ctg3015_00016	ctg3015	441768.ACL_0028	pflD		2.3.1.54	ko:K00656	ko00620,ko00640,ko00650,ko01100,ko01120,map00620,map00640,map00650,map01100,map01120		R00212,R06987	RC00004,RC01181,RC02742,RC02833	ko00000,ko00001,ko01000				3WT49@544448,COG1882@1,COG1882@2	C	Pyruvate formate lyase-like
ctg3015_00017	ctg3015	441768.ACL_0028	pflD		2.3.1.54	ko:K00656	ko00620,ko00640,ko00650,ko01100,ko01120,map00620,map00640,map00650,map01100,map01120		R00212,R06987	RC00004,RC01181,RC02742,RC02833	ko00000,ko00001,ko01000				3WT49@544448,COG1882@1,COG1882@2	C	Pyruvate formate lyase-like
ctg3017_00002	ctg3017	138119.DSY0044			2.1.1.37	ko:K00558	ko00270,ko01100,ko05206,map00270,map01100,map05206	M00035	R04858	RC00003,RC00332	ko00000,ko00001,ko00002,ko01000,ko02048,ko03032,ko03036				1TR36@1239,249XY@186801,26134@186807,COG0270@1,COG0270@2	H	PFAM C-5 cytosine-specific DNA methylase
ctg3017_00003	ctg3017	767817.Desgi_3556			2.1.1.37	ko:K00558	ko00270,ko01100,ko05206,map00270,map01100,map05206	M00035	R04858	RC00003,RC00332	ko00000,ko00001,ko00002,ko01000,ko02048,ko03032,ko03036				1TR36@1239,249XY@186801,26134@186807,COG0270@1,COG0270@2	H	PFAM C-5 cytosine-specific DNA methylase
ctg302_00001	ctg302	397291.C804_00934	nadE		6.3.1.5	ko:K01916	ko00760,ko01100,map00760,map01100	M00115	R00189	RC00100	ko00000,ko00001,ko00002,ko01000				1TQ38@1239,2484Z@186801,27KWG@186928,COG0171@1,COG0171@2	H	NAD synthase
ctg302_00040	ctg302	1205681.CALW02000053_gene1471													COG1044@1,COG1044@2	M	lipid A biosynthetic process
ctg3027_00027	ctg3027	1499683.CCFF01000005_gene54	dcm		2.1.1.37	ko:K00558	ko00270,ko01100,ko05206,map00270,map01100,map05206	M00035	R04858	RC00003,RC00332	ko00000,ko00001,ko00002,ko01000,ko02048,ko03032,ko03036				1TS3G@1239,249Q9@186801,36GET@31979,COG0270@1,COG0270@2	H	PFAM C-5 cytosine-specific DNA methylase
ctg3056_00013	ctg3056	552531.BIF_01698	sinIM		2.1.1.37	ko:K00558	ko00270,ko01100,ko05206,map00270,map01100,map05206	M00035	R04858	RC00003,RC00332	ko00000,ko00001,ko00002,ko01000,ko02048,ko03032,ko03036				2GJR6@201174,4D0YP@85004,COG0270@1,COG0270@2	H	C-5 cytosine-specific DNA methylase
ctg3063_00024	ctg3063	1235802.C823_04702													COG0535@1,COG0535@2	I	radical SAM domain protein
ctg3066_00018	ctg3066	1121115.AXVN01000007_gene3542	dcm		2.1.1.37	ko:K00558	ko00270,ko01100,ko05206,map00270,map01100,map05206	M00035	R04858	RC00003,RC00332	ko00000,ko00001,ko00002,ko01000,ko02048,ko03032,ko03036				1TS3G@1239,249Q9@186801,3Y0XY@572511,COG0270@1,COG0270@2	L	C-5 cytosine-specific DNA methylase
ctg3067_00002	ctg3067	439235.Dalk_0164			2.3.1.54	ko:K00656	ko00620,ko00640,ko00650,ko01100,ko01120,map00620,map00640,map00650,map01100,map01120		R00212,R06987	RC00004,RC01181,RC02742,RC02833	ko00000,ko00001,ko01000				1MWBF@1224,2WJAK@28221,42M5J@68525,COG1882@1,COG1882@2	C	formate C-acetyltransferase glycine radical
ctg3070_00041	ctg3070	717606.PaecuDRAFT_3110													1TQNX@1239,26VDT@186822,4HCHZ@91061,COG5545@1,COG5545@2	S	virulence-associated E family protein
ctg3071_00004	ctg3071	1029718.SFBM_1492	vicX		3.1.26.11	ko:K00784	ko03013,map03013				ko00000,ko00001,ko01000,ko03016				1TQ8E@1239,249U2@186801,36FFE@31979,COG1235@1,COG1235@2	S	domain protein
ctg3078_00035	ctg3078	470145.BACCOP_01296	gltX		6.1.1.17,6.1.1.24	ko:K01885,ko:K09698	ko00860,ko00970,ko01100,ko01110,ko01120,map00860,map00970,map01100,map01110,map01120	M00121,M00359,M00360	R03651,R05578	RC00055,RC00523	ko00000,ko00001,ko00002,ko01000,ko01007,ko02048,ko03016				2FN2D@200643,4AKMG@815,4NEED@976,COG0008@1,COG0008@2	J	Catalyzes the attachment of glutamate to tRNA(Glu) in a two-step reaction glutamate is first activated by ATP to form Glu-AMP and then transferred to the acceptor end of tRNA(Glu)
ctg3080_00011	ctg3080	1048830.GUU_04164			6.6.1.2	ko:K09882	ko00860,ko01100,map00860,map01100		R05227	RC02000	ko00000,ko00001,ko01000				3WUGT@544448,COG0714@1,COG0714@2	O	AAA domain (dynein-related subfamily)
ctg3090_00020	ctg3090	1151292.QEW_4451	dcm		2.1.1.37	ko:K00558	ko00270,ko01100,ko05206,map00270,map01100,map05206	M00035	R04858	RC00003,RC00332	ko00000,ko00001,ko00002,ko01000,ko02048,ko03032,ko03036				1TS3G@1239,249Q9@186801,COG0270@1,COG0270@2	H	Psort location Cytoplasmic, score
ctg3094_00016	ctg3094	926692.AZYG01000059_gene79													1TSJF@1239,249ZR@186801,COG1235@1,COG1235@2	S	Metallo-beta-lactamase superfamily
ctg3100_00025	ctg3100	1214065.BAGV01000099_gene2076	ybdN												1NBDM@1224,1RYRP@1236,COG3969@1,COG3969@2	S	phosphoadenosine phosphosulfate
ctg3109_00022	ctg3109	632245.CLP_1427	glyA	GO:0001505,GO:0003674,GO:0003824,GO:0004372,GO:0005488,GO:0005515,GO:0005575,GO:0005622,GO:0005623,GO:0005737,GO:0005829,GO:0006082,GO:0006520,GO:0006544,GO:0006545,GO:0006546,GO:0006563,GO:0006565,GO:0006730,GO:0006807,GO:0008144,GO:0008150,GO:0008152,GO:0008270,GO:0008652,GO:0009056,GO:0009058,GO:0009063,GO:0009069,GO:0009070,GO:0009071,GO:0009987,GO:0016053,GO:0016054,GO:0016740,GO:0016741,GO:…	2.1.2.1	ko:K00600	ko00260,ko00460,ko00630,ko00670,ko00680,ko01100,ko01110,ko01120,ko01130,ko01200,ko01230,ko01523,map00260,map00460,map00630,map00670,map00680,map01100,map01110,map01120,map01130,map01200,map01230,map01523	M00140,M00141,M00346,M00532	R00945,R09099	RC00022,RC00112,RC01583,RC02958	ko00000,ko00001,ko00002,ko01000			iG2583_1286.G2583_3081	1TQVM@1239,248W5@186801,36EMY@31979,COG0112@1,COG0112@2	E	Catalyzes the reversible interconversion of serine and glycine with tetrahydrofolate (THF) serving as the one-carbon carrier. This reaction serves as the major source of one-carbon groups required for the biosynthesis of purines, thymidylate, methionine, and other important biomolecules. Also exhibits THF- independent aldolase activity toward beta-hydroxyamino acids, producing glycine and aldehyd…
ctg3109_00023	ctg3109	1218084.BBJK01000023_gene2377	glyA	GO:0001505,GO:0003674,GO:0003824,GO:0004372,GO:0006082,GO:0006520,GO:0006544,GO:0006545,GO:0006730,GO:0006807,GO:0008150,GO:0008152,GO:0008652,GO:0009058,GO:0009069,GO:0009070,GO:0009987,GO:0016053,GO:0016740,GO:0016741,GO:0016742,GO:0017144,GO:0019752,GO:0042133,GO:0042136,GO:0043436,GO:0044237,GO:0044238,GO:0044249,GO:0044281,GO:0044283,GO:0046394,GO:0065007,GO:0065008,GO:0071704,GO:1901564,GO:…	2.1.2.1	ko:K00600	ko00260,ko00460,ko00630,ko00670,ko00680,ko01100,ko01110,ko01120,ko01130,ko01200,ko01230,ko01523,map00260,map00460,map00630,map00670,map00680,map01100,map01110,map01120,map01130,map01200,map01230,map01523	M00140,M00141,M00346,M00532	R00945,R09099	RC00022,RC00112,RC01583,RC02958	ko00000,ko00001,ko00002,ko01000				1K03D@119060,1MUIS@1224,2VH86@28216,COG0112@1,COG0112@2	E	Catalyzes the reversible interconversion of serine and glycine with tetrahydrofolate (THF) serving as the one-carbon carrier. This reaction serves as the major source of one-carbon groups required for the biosynthesis of purines, thymidylate, methionine, and other important biomolecules. Also exhibits THF- independent aldolase activity toward beta-hydroxyamino acids, producing glycine and aldehyd…
ctg3109_00024	ctg3109	679200.HMPREF9333_00071	glyA	GO:0001505,GO:0003674,GO:0003824,GO:0004372,GO:0005488,GO:0005515,GO:0005575,GO:0005622,GO:0005623,GO:0005737,GO:0005829,GO:0006082,GO:0006520,GO:0006544,GO:0006545,GO:0006546,GO:0006563,GO:0006565,GO:0006730,GO:0006807,GO:0008144,GO:0008150,GO:0008152,GO:0008270,GO:0008652,GO:0009056,GO:0009058,GO:0009063,GO:0009069,GO:0009070,GO:0009071,GO:0009987,GO:0016053,GO:0016054,GO:0016740,GO:0016741,GO:…	2.1.2.1	ko:K00600	ko00260,ko00460,ko00630,ko00670,ko00680,ko01100,ko01110,ko01120,ko01130,ko01200,ko01230,ko01523,map00260,map00460,map00630,map00670,map00680,map01100,map01110,map01120,map01130,map01200,map01230,map01523	M00140,M00141,M00346,M00532	R00945,R09099	RC00022,RC00112,RC01583,RC02958	ko00000,ko00001,ko00002,ko01000			iG2583_1286.G2583_3081	1TQVM@1239,248W5@186801,COG0112@1,COG0112@2	E	Catalyzes the reversible interconversion of serine and glycine with tetrahydrofolate (THF) serving as the one-carbon carrier. This reaction serves as the major source of one-carbon groups required for the biosynthesis of purines, thymidylate, methionine, and other important biomolecules. Also exhibits THF- independent aldolase activity toward beta-hydroxyamino acids, producing glycine and aldehyd…
ctg3109_00025	ctg3109	351627.Csac_2061	glyA	GO:0001505,GO:0003674,GO:0003824,GO:0004372,GO:0005488,GO:0005515,GO:0005575,GO:0005622,GO:0005623,GO:0005737,GO:0005829,GO:0006082,GO:0006520,GO:0006544,GO:0006545,GO:0006546,GO:0006563,GO:0006565,GO:0006730,GO:0006807,GO:0008144,GO:0008150,GO:0008152,GO:0008270,GO:0008652,GO:0009056,GO:0009058,GO:0009063,GO:0009069,GO:0009070,GO:0009071,GO:0009987,GO:0016053,GO:0016054,GO:0016740,GO:0016741,GO:…	2.1.2.1	ko:K00600	ko00260,ko00460,ko00630,ko00670,ko00680,ko01100,ko01110,ko01120,ko01130,ko01200,ko01230,ko01523,map00260,map00460,map00630,map00670,map00680,map01100,map01110,map01120,map01130,map01200,map01230,map01523	M00140,M00141,M00346,M00532	R00945,R09099	RC00022,RC00112,RC01583,RC02958	ko00000,ko00001,ko00002,ko01000			iG2583_1286.G2583_3081	1TQVM@1239,248W5@186801,42F68@68295,COG0112@1,COG0112@2	E	Catalyzes the reversible interconversion of serine and glycine with tetrahydrofolate (THF) serving as the one-carbon carrier. This reaction serves as the major source of one-carbon groups required for the biosynthesis of purines, thymidylate, methionine, and other important biomolecules. Also exhibits THF- independent aldolase activity toward beta-hydroxyamino acids, producing glycine and aldehyd…
ctg311_00005	ctg311	411468.CLOSCI_00575			2.1.1.37	ko:K00558,ko:K17398	ko00270,ko01100,ko05206,map00270,map01100,map05206	M00035	R04858	RC00003,RC00332	ko00000,ko00001,ko00002,ko01000,ko02048,ko03032,ko03036				1V3W2@1239,22348@1506553,24HK1@186801,COG0270@1,COG0270@2	L	C-5 cytosine-specific DNA methylase
ctg3124_00001	ctg3124	313628.LNTAR_03124	capD		4.2.1.115,5.1.3.2	ko:K15894,ko:K17716	ko00052,ko00520,ko01100,map00052,map00520,map01100	M00362	R00291,R09697	RC00289,RC02609	ko00000,ko00001,ko00002,ko01000				COG1086@1,COG1086@2	GM	Polysaccharide biosynthesis protein
ctg3124_00005	ctg3124	1120966.AUBU01000001_gene823	pseB		4.2.1.115	ko:K13006,ko:K15673,ko:K15894	ko00520,ko01051,ko01052,map00520,map01051,map01052		R09697	RC02609	ko00000,ko00001,ko01000,ko01005,ko01008				47MCI@768503,4NGN2@976,COG1086@1,COG1086@2	M	Polysaccharide biosynthesis protein
ctg3130_00024	ctg3130	397290.C810_05213	dcm		2.1.1.37	ko:K00558	ko00270,ko01100,ko05206,map00270,map01100,map05206	M00035	R04858	RC00003,RC00332	ko00000,ko00001,ko00002,ko01000,ko02048,ko03032,ko03036				1TS3G@1239,249Q9@186801,27KBU@186928,COG0270@1,COG0270@2	H	C-5 cytosine-specific DNA methylase
ctg3131_00010	ctg3131	1278304.JAFR01000001_gene616	dcm		2.1.1.37	ko:K00558	ko00270,ko01100,ko05206,map00270,map01100,map05206	M00035	R04858	RC00003,RC00332	ko00000,ko00001,ko00002,ko01000,ko02048,ko03032,ko03036				3WT53@544448,COG0270@1,COG0270@2	L	C-5 cytosine-specific DNA methylase
ctg3142_00005	ctg3142	1121100.JCM6294_1074			2.1.1.37	ko:K00558	ko00270,ko01100,ko05206,map00270,map01100,map05206	M00035	R04858	RC00003,RC00332	ko00000,ko00001,ko00002,ko01000,ko02048,ko03032,ko03036				2FN10@200643,4AN47@815,4P3IR@976,COG0270@1,COG0270@2	H	C-5 cytosine-specific DNA methylase
ctg3160_00001	ctg3160	1392502.JNIO01000008_gene1341	trpB	GO:0000162,GO:0005575,GO:0005622,GO:0005623,GO:0005737,GO:0006082,GO:0006520,GO:0006568,GO:0006576,GO:0006586,GO:0006725,GO:0006807,GO:0008150,GO:0008152,GO:0008652,GO:0009058,GO:0009072,GO:0009073,GO:0009308,GO:0009309,GO:0009987,GO:0016053,GO:0018130,GO:0019438,GO:0019752,GO:0034641,GO:0042401,GO:0042430,GO:0042435,GO:0043436,GO:0044106,GO:0044237,GO:0044238,GO:0044249,GO:0044271,GO:0044281,GO:…	4.2.1.20	ko:K01696	ko00260,ko00400,ko01100,ko01110,ko01130,ko01230,map00260,map00400,map01100,map01110,map01130,map01230	M00023	R00674,R02340,R02722	RC00209,RC00210,RC00700,RC00701,RC02868	ko00000,ko00001,ko00002,ko01000				1TPI3@1239,4H2MH@909932,COG0133@1,COG0133@2	E	The beta subunit is responsible for the synthesis of L- tryptophan from indole and L-serine
ctg3160_00002	ctg3160	441768.ACL_0777	trpB	GO:0000162,GO:0005575,GO:0005622,GO:0005623,GO:0005737,GO:0006082,GO:0006520,GO:0006568,GO:0006576,GO:0006586,GO:0006725,GO:0006807,GO:0008150,GO:0008152,GO:0008652,GO:0009058,GO:0009072,GO:0009073,GO:0009308,GO:0009309,GO:0009987,GO:0016053,GO:0018130,GO:0019438,GO:0019752,GO:0034641,GO:0042401,GO:0042430,GO:0042435,GO:0043436,GO:0044106,GO:0044237,GO:0044238,GO:0044249,GO:0044271,GO:0044281,GO:…	4.2.1.20	ko:K01696,ko:K06001	ko00260,ko00400,ko01100,ko01110,ko01130,ko01230,map00260,map00400,map01100,map01110,map01130,map01230	M00023	R00674,R02340,R02722	RC00209,RC00210,RC00700,RC00701,RC02868	ko00000,ko00001,ko00002,ko01000				3WT9U@544448,COG0133@1,COG0133@2	E	The beta subunit is responsible for the synthesis of L- tryptophan from indole and L-serine
ctg3160_00004	ctg3160	1243664.CAVL020000032_gene2830	arcA	GO:0003674,GO:0003824,GO:0005575,GO:0005623,GO:0005886,GO:0006082,GO:0006464,GO:0006520,GO:0006525,GO:0006527,GO:0006807,GO:0008150,GO:0008152,GO:0008218,GO:0009056,GO:0009063,GO:0009064,GO:0009065,GO:0009987,GO:0016020,GO:0016054,GO:0016787,GO:0016810,GO:0016813,GO:0016990,GO:0018101,GO:0018193,GO:0018195,GO:0019538,GO:0019752,GO:0036211,GO:0043170,GO:0043412,GO:0043436,GO:0044237,GO:0044238,GO:…	3.5.3.6	ko:K01478	ko00220,ko01100,ko01110,ko01130,map00220,map01100,map01110,map01130		R00552	RC00177	ko00000,ko00001,ko01000				1TQWS@1239,1ZS3P@1386,4HCMG@91061,COG2235@1,COG2235@2	E	Arginine deiminase
ctg3160_00008	ctg3160	1541959.KQ51_01044	buk	GO:0003674,GO:0003824,GO:0005575,GO:0005622,GO:0005623,GO:0005737,GO:0006793,GO:0006796,GO:0008150,GO:0008152,GO:0009987,GO:0016301,GO:0016310,GO:0016740,GO:0016772,GO:0016774,GO:0044237,GO:0044424,GO:0044464,GO:0047761	2.7.2.7	ko:K00929	ko00650,ko01100,map00650,map01100		R01688	RC00002,RC00043	ko00000,ko00001,ko01000				COG3426@1,COG3426@2	C	butyrate kinase activity
ctg3160_00009	ctg3160	1541959.KQ51_01043	pta		2.3.1.19,2.3.1.8	ko:K00625,ko:K00634,ko:K13788	ko00430,ko00620,ko00640,ko00650,ko00680,ko00720,ko01100,ko01120,ko01200,map00430,map00620,map00640,map00650,map00680,map00720,map01100,map01120,map01200	M00357,M00579	R00230,R00921,R01174	RC00004,RC02746,RC02816	ko00000,ko00001,ko00002,ko01000				COG0280@1,COG0280@2	C	phosphate acetyltransferase
ctg3166_00021	ctg3166	1167006.UWK_01813	wbpO			ko:K02474	ko00520,map00520		R06894	RC00291	ko00000,ko00001,ko01000,ko01005				1MUC6@1224,2MHRR@213118,2WJEW@28221,42M4F@68525,COG0677@1,COG0677@2	M	Belongs to the UDP-glucose GDP-mannose dehydrogenase family
ctg3166_00022	ctg3166	620914.JH621250_gene2225	wbpO			ko:K02474	ko00520,map00520		R06894	RC00291	ko00000,ko00001,ko01000,ko01005				1HWYT@117743,2YIVI@290174,4NDTW@976,COG0677@1,COG0677@2	M	UDP binding domain
ctg3166_00031	ctg3166	1279038.KB907349_gene2952				ko:K02474	ko00520,map00520		R06894	RC00291	ko00000,ko00001,ko01000,ko01005				1MUC6@1224,2JPNX@204441,2TR5F@28211,COG0677@1,COG0677@2	M	Belongs to the UDP-glucose GDP-mannose dehydrogenase family
ctg3169_00011	ctg3169	7091.BGIBMGA000353-TA	GNBPB5												2QRX5@2759,38FWG@33154,3BF4Y@33208,3D1TU@33213,3SJG7@50557,41X7R@6656,443JB@7088,COG2273@1	G	Glycosyl hydrolases family 16
ctg317_00037	ctg317	411476.BACOVA_03904													2FWNA@200643,4ATJX@815,4PADE@976,COG0175@1,COG0175@2	EH	Phosphoadenosine phosphosulfate reductase family
ctg3174_00002	ctg3174	997884.HMPREF1068_02475	glnA		6.3.1.2	ko:K01915	ko00220,ko00250,ko00630,ko00910,ko01100,ko01120,ko01230,ko02020,ko04217,ko04724,ko04727,map00220,map00250,map00630,map00910,map01100,map01120,map01230,map02020,map04217,map04724,map04727		R00253	RC00010,RC02798	ko00000,ko00001,ko01000,ko04147				2FNAX@200643,4AP3X@815,4NHET@976,COG0174@1,COG0174@2	E	Glutamate--ammonia ligase, catalytic domain protein
ctg3174_00003	ctg3174	999419.HMPREF1077_00812	glnA		6.3.1.2	ko:K01915	ko00220,ko00250,ko00630,ko00910,ko01100,ko01120,ko01230,ko02020,ko04217,ko04724,ko04727,map00220,map00250,map00630,map00910,map01100,map01120,map01230,map02020,map04217,map04724,map04727		R00253	RC00010,RC02798	ko00000,ko00001,ko01000,ko04147				22W4G@171551,2FNAX@200643,4NHET@976,COG0174@1,COG0174@2	E	Psort location Cytoplasmic, score
ctg3188_00014	ctg3188	649747.HMPREF0083_01686			2.1.1.37	ko:K00558	ko00270,ko01100,ko05206,map00270,map01100,map05206	M00035	R04858	RC00003,RC00332	ko00000,ko00001,ko00002,ko01000,ko02048,ko03032,ko03036				1TS6V@1239,26UQS@186822,4HE0D@91061,COG0270@1,COG0270@2	L	Belongs to the class I-like SAM-binding methyltransferase superfamily. C5-methyltransferase family
ctg3196_00019	ctg3196	756272.Plabr_3722			2.7.7.80	ko:K21029	ko04122,map04122		R07459	RC00043	ko00000,ko00001,ko01000				COG0476@1,COG0476@2	H	Involved in molybdopterin and thiamine biosynthesis, family 2
ctg3199_00012	ctg3199	1151292.QEW_4547													1TRK8@1239,24BN1@186801,COG0175@1,COG0175@2	EH	Psort location Cytoplasmic, score
ctg320_00053	ctg320	411154.GFO_2483													1I7IQ@117743,4NDVI@976,COG1235@1,COG1235@2	S	Metallo-beta-lactamase superfamily
ctg3201_00011	ctg3201	1123288.SOV_4c02470			1.8.4.10,1.8.4.8	ko:K00390	ko00920,ko01100,ko01120,map00920,map01100,map01120	M00176	R02021	RC00007,RC02862	ko00000,ko00001,ko00002,ko01000				1TSMI@1239,4H2P8@909932,COG0175@1,COG0175@2	EH	Phosphoadenosine phosphosulfate reductase family
ctg3201_00012	ctg3201	679201.HMPREF9334_00370			1.8.4.10,1.8.4.8	ko:K00390	ko00920,ko01100,ko01120,map00920,map01100,map01120	M00176	R02021	RC00007,RC02862	ko00000,ko00001,ko00002,ko01000				1TSMI@1239,4H2P8@909932,COG0175@1,COG0175@2	EH	Phosphoadenosine phosphosulfate reductase family
ctg3217_00009	ctg3217	908819.A0A0A0YNL6_9CAUD													4QATB@10239,4QHYE@10662,4QPGA@28883,4QVUZ@35237	S	Domain of unknown function (DUF3440)
ctg3217_00019	ctg3217	1227266.HMPREF1551_00560													1EQ8C@1016,1IEI0@117743,4PE3B@976,COG1235@1,COG1235@2	S	Beta-lactamase superfamily domain
ctg3217_00028	ctg3217	1121100.JCM6294_1074			2.1.1.37	ko:K00558	ko00270,ko01100,ko05206,map00270,map01100,map05206	M00035	R04858	RC00003,RC00332	ko00000,ko00001,ko00002,ko01000,ko02048,ko03032,ko03036				2FN10@200643,4AN47@815,4P3IR@976,COG0270@1,COG0270@2	H	C-5 cytosine-specific DNA methylase
ctg3219_00005	ctg3219	1151292.QEW_4547													1TRK8@1239,24BN1@186801,COG0175@1,COG0175@2	EH	Psort location Cytoplasmic, score
ctg3219_00015	ctg3219	1121871.AUAT01000002_gene1371	dcm		2.1.1.37	ko:K00558	ko00270,ko01100,ko05206,map00270,map01100,map05206	M00035	R04858	RC00003,RC00332	ko00000,ko00001,ko00002,ko01000,ko02048,ko03032,ko03036				1TS3G@1239,4IQ0X@91061,COG0270@1,COG0270@2	H	C-5 cytosine-specific DNA methylase
ctg3249_00021	ctg3249	246199.CUS_6329	rfbA	GO:0000271,GO:0000287,GO:0003674,GO:0003824,GO:0005488,GO:0005575,GO:0005618,GO:0005623,GO:0005886,GO:0005975,GO:0005976,GO:0005996,GO:0006006,GO:0006139,GO:0006220,GO:0006725,GO:0006753,GO:0006793,GO:0006796,GO:0006807,GO:0008150,GO:0008152,GO:0008879,GO:0009058,GO:0009059,GO:0009117,GO:0009141,GO:0009147,GO:0009200,GO:0009211,GO:0009219,GO:0009225,GO:0009226,GO:0009262,GO:0009394,GO:0009987,GO:…	2.7.7.24	ko:K00973	ko00521,ko00523,ko00525,ko01130,map00521,map00523,map00525,map01130	M00793	R02328	RC00002	ko00000,ko00001,ko00002,ko01000			iNJ661.Rv0334	1V301@1239,247XE@186801,3WGQ3@541000,COG1209@1,COG1209@2	H	Catalyzes the formation of dTDP-glucose, from dTTP and glucose 1-phosphate, as well as its pyrophosphorolysis
ctg3249_00022	ctg3249	1408417.JHYB01000002_gene816	rfbA	GO:0000271,GO:0000287,GO:0003674,GO:0003824,GO:0005488,GO:0005575,GO:0005618,GO:0005623,GO:0005886,GO:0005975,GO:0005976,GO:0005996,GO:0006006,GO:0006139,GO:0006220,GO:0006725,GO:0006753,GO:0006793,GO:0006796,GO:0006807,GO:0008150,GO:0008152,GO:0008879,GO:0009058,GO:0009059,GO:0009117,GO:0009141,GO:0009147,GO:0009200,GO:0009211,GO:0009219,GO:0009225,GO:0009226,GO:0009262,GO:0009394,GO:0009987,GO:…	2.7.7.24	ko:K00973	ko00521,ko00523,ko00525,ko01130,map00521,map00523,map00525,map01130	M00793	R02328	RC00002	ko00000,ko00001,ko00002,ko01000			iNJ661.Rv0334	COG1209@1,COG1209@2	M	Catalyzes the formation of dTDP-glucose, from dTTP and glucose 1-phosphate, as well as its pyrophosphorolysis
ctg3249_00023	ctg3249	1408417.JHYB01000002_gene815	rfbC		1.1.1.133,5.1.3.13	ko:K00067,ko:K01790	ko00521,ko00523,ko01130,map00521,map00523,map01130	M00793	R02777,R06514	RC00182,RC01531	ko00000,ko00001,ko00002,ko01000				COG1898@1,COG1898@2	M	dTDP-4-dehydrorhamnose 3,5-epimerase activity
ctg3249_00024	ctg3249	1408417.JHYB01000002_gene814	rfbB		4.2.1.46	ko:K01710	ko00521,ko00523,ko00525,ko01055,ko01130,map00521,map00523,map00525,map01055,map01130	M00793	R06513	RC00402	ko00000,ko00001,ko00002,ko01000				COG1088@1,COG1088@2	M	dTDP-glucose 4,6-dehydratase activity
ctg3249_00025	ctg3249	1408416.JNJT01000010_gene978	rfbB		4.2.1.46	ko:K01710	ko00521,ko00523,ko00525,ko01055,ko01130,map00521,map00523,map00525,map01055,map01130	M00793	R06513	RC00402	ko00000,ko00001,ko00002,ko01000				COG1088@1,COG1088@2	M	dTDP-glucose 4,6-dehydratase activity
ctg3249_00026	ctg3249	1408417.JHYB01000002_gene813	rfbD		1.1.1.133,5.1.3.13	ko:K00067,ko:K01790	ko00521,ko00523,ko01130,map00521,map00523,map01130	M00793	R02777,R06514	RC00182,RC01531	ko00000,ko00001,ko00002,ko01000				COG1091@1,COG1091@2	M	dTDP-4-dehydrorhamnose reductase activity
ctg3258_00002	ctg3258	621372.ACIH01000085_gene2339	scrB1		3.2.1.26	ko:K01193	ko00052,ko00500,ko01100,map00052,map00500,map01100		R00801,R00802,R02410,R03635,R03921,R06088	RC00028,RC00077	ko00000,ko00001,ko01000		GH32		1VE4R@1239,27727@186822,4HV48@91061,COG1621@1,COG1621@2	G	S-layer homology domain
ctg3268_00013	ctg3268	1035196.HMPREF9998_01754													1TSJF@1239,249ZR@186801,25TG4@186804,COG1235@1,COG1235@2	S	Metallo-beta-lactamase superfamily
ctg327_00031	ctg327	397290.C810_05213	dcm		2.1.1.37	ko:K00558	ko00270,ko01100,ko05206,map00270,map01100,map05206	M00035	R04858	RC00003,RC00332	ko00000,ko00001,ko00002,ko01000,ko02048,ko03032,ko03036				1TS3G@1239,249Q9@186801,27KBU@186928,COG0270@1,COG0270@2	H	C-5 cytosine-specific DNA methylase
ctg3278_00009	ctg3278	1033733.CAEK01000007_gene1648	dcm		2.1.1.37	ko:K00558	ko00270,ko01100,ko05206,map00270,map01100,map05206	M00035	R04858	RC00003,RC00332	ko00000,ko00001,ko00002,ko01000,ko02048,ko03032,ko03036				1TR40@1239,22GA7@1570339,24A8V@186801,COG0270@1,COG0270@2	H	Cytosine-specific methyltransferase
ctg328_00056	ctg328	1033733.CAEK01000007_gene1648	dcm		2.1.1.37	ko:K00558	ko00270,ko01100,ko05206,map00270,map01100,map05206	M00035	R04858	RC00003,RC00332	ko00000,ko00001,ko00002,ko01000,ko02048,ko03032,ko03036				1TR40@1239,22GA7@1570339,24A8V@186801,COG0270@1,COG0270@2	H	Cytosine-specific methyltransferase
ctg328_00057	ctg328	272563.CD630_09270			2.1.1.37	ko:K00558	ko00270,ko01100,ko05206,map00270,map01100,map05206	M00035	R04858	RC00003,RC00332	ko00000,ko00001,ko00002,ko01000,ko02048,ko03032,ko03036				1TS3G@1239,249Q9@186801,25TEA@186804,COG0270@1,COG0270@2	L	C-5 cytosine-specific DNA methylase
ctg3280_00003	ctg3280	1280696.ATVY01000059_gene17													1VVRP@1239,24GDS@186801,4BYFM@830,COG0463@1,COG0463@2,COG5039@1,COG5039@2	GM	Glycosyltransferase like family 2
ctg3293_00001	ctg3293	1408417.JHYB01000002_gene813	rfbD		1.1.1.133,5.1.3.13	ko:K00067,ko:K01790	ko00521,ko00523,ko01130,map00521,map00523,map01130	M00793	R02777,R06514	RC00182,RC01531	ko00000,ko00001,ko00002,ko01000				COG1091@1,COG1091@2	M	dTDP-4-dehydrorhamnose reductase activity
ctg3293_00003	ctg3293	441768.ACL_1037	glmM	GO:0003674,GO:0003824,GO:0004614,GO:0004615,GO:0005575,GO:0005622,GO:0005623,GO:0005737,GO:0005829,GO:0005975,GO:0006040,GO:0006047,GO:0006048,GO:0006139,GO:0006464,GO:0006468,GO:0006725,GO:0006793,GO:0006796,GO:0006807,GO:0008150,GO:0008152,GO:0008966,GO:0009058,GO:0009225,GO:0009226,GO:0009987,GO:0016310,GO:0016853,GO:0016866,GO:0016868,GO:0018130,GO:0019438,GO:0019538,GO:0034641,GO:0034654,GO:…	5.4.2.10	ko:K03431	ko00520,ko01100,ko01130,map00520,map01100,map01130		R02060	RC00408	ko00000,ko00001,ko01000			iLJ478.TM0184,iSBO_1134.SBO_3206	3WUAH@544448,COG1109@1,COG1109@2	G	Phosphoglucomutase/phosphomannomutase, C-terminal domain
ctg3293_00004	ctg3293	441768.ACL_1037	glmM	GO:0003674,GO:0003824,GO:0004614,GO:0004615,GO:0005575,GO:0005622,GO:0005623,GO:0005737,GO:0005829,GO:0005975,GO:0006040,GO:0006047,GO:0006048,GO:0006139,GO:0006464,GO:0006468,GO:0006725,GO:0006793,GO:0006796,GO:0006807,GO:0008150,GO:0008152,GO:0008966,GO:0009058,GO:0009225,GO:0009226,GO:0009987,GO:0016310,GO:0016853,GO:0016866,GO:0016868,GO:0018130,GO:0019438,GO:0019538,GO:0034641,GO:0034654,GO:…	5.4.2.10	ko:K03431	ko00520,ko01100,ko01130,map00520,map01100,map01130		R02060	RC00408	ko00000,ko00001,ko01000			iLJ478.TM0184,iSBO_1134.SBO_3206	3WUAH@544448,COG1109@1,COG1109@2	G	Phosphoglucomutase/phosphomannomutase, C-terminal domain
ctg3293_00005	ctg3293	1278311.AUAL01000005_gene563	glmS	GO:0003674,GO:0003824,GO:0004360,GO:0005575,GO:0005622,GO:0005623,GO:0005737,GO:0005829,GO:0005886,GO:0006002,GO:0006040,GO:0006047,GO:0006139,GO:0006464,GO:0006486,GO:0006487,GO:0006725,GO:0006793,GO:0006796,GO:0006807,GO:0008150,GO:0008152,GO:0008483,GO:0009058,GO:0009059,GO:0009100,GO:0009101,GO:0009225,GO:0009987,GO:0016020,GO:0016740,GO:0016769,GO:0019538,GO:0019637,GO:0034641,GO:0034645,GO:…	2.6.1.16	ko:K00820	ko00250,ko00520,ko01100,ko01130,ko04931,map00250,map00520,map01100,map01130,map04931		R00768	RC00010,RC00163,RC02752	ko00000,ko00001,ko01000,ko01002			iNJ661.Rv3436c,iSB619.SA_RS11245,iYO844.BSU01780	3WUDK@544448,COG0449@1,COG0449@2	M	Catalyzes the first step in hexosamine metabolism, converting fructose-6P into glucosamine-6P using glutamine as a nitrogen source
ctg3293_00006	ctg3293	1278311.AUAL01000005_gene563	glmS	GO:0003674,GO:0003824,GO:0004360,GO:0005575,GO:0005622,GO:0005623,GO:0005737,GO:0005829,GO:0005886,GO:0006002,GO:0006040,GO:0006047,GO:0006139,GO:0006464,GO:0006486,GO:0006487,GO:0006725,GO:0006793,GO:0006796,GO:0006807,GO:0008150,GO:0008152,GO:0008483,GO:0009058,GO:0009059,GO:0009100,GO:0009101,GO:0009225,GO:0009987,GO:0016020,GO:0016740,GO:0016769,GO:0019538,GO:0019637,GO:0034641,GO:0034645,GO:…	2.6.1.16	ko:K00820	ko00250,ko00520,ko01100,ko01130,ko04931,map00250,map00520,map01100,map01130,map04931		R00768	RC00010,RC00163,RC02752	ko00000,ko00001,ko01000,ko01002			iNJ661.Rv3436c,iSB619.SA_RS11245,iYO844.BSU01780	3WUDK@544448,COG0449@1,COG0449@2	M	Catalyzes the first step in hexosamine metabolism, converting fructose-6P into glucosamine-6P using glutamine as a nitrogen source
ctg3293_00016	ctg3293	1408416.JNJT01000010_gene977	rfbC		1.1.1.133,5.1.3.13	ko:K00067,ko:K01790	ko00521,ko00523,ko01130,map00521,map00523,map01130	M00793	R02777,R06514	RC00182,RC01531	ko00000,ko00001,ko00002,ko01000				COG1898@1,COG1898@2	M	dTDP-4-dehydrorhamnose 3,5-epimerase activity
ctg3298_00004	ctg3298	457424.BFAG_02390													2FSEU@200643,4AQT2@815,4NDVI@976,COG1235@1,COG1235@2	S	Metallo-beta-lactamase superfamily
ctg33_00049	ctg33	468059.AUHA01000003_gene1412	folA		1.5.1.3	ko:K00287,ko:K18589	ko00670,ko00790,ko01100,ko01523,map00670,map00790,map01100,map01523	M00126,M00840	R00936,R00937,R00939,R00940,R02235,R02236,R11765	RC00109,RC00110,RC00158	br01600,ko00000,ko00001,ko00002,ko01000,ko01504				1ISYU@117747,4NQ2Y@976,COG0262@1,COG0262@2	H	Key enzyme in folate metabolism. Catalyzes an essential reaction for de novo glycine and purine synthesis, and for DNA precursor synthesis
ctg33_00100	ctg33	871585.BDGL_001241	nadV		2.4.2.12	ko:K03462	ko00760,ko01100,ko04621,map00760,map01100,map04621		R01271	RC00033	ko00000,ko00001,ko01000				1MWA2@1224,1RPPA@1236,3NJ7S@468,COG1488@1,COG1488@2	H	Nicotinate phosphoribosyltransferase (NAPRTase) family
ctg3307_00017	ctg3307	536233.CLO_1554													1TQBQ@1239,2493M@186801,COG0175@1,COG0175@2	EH	sulfate reduction
ctg3307_00018	ctg3307	536233.CLO_1554													1TQBQ@1239,2493M@186801,COG0175@1,COG0175@2	EH	sulfate reduction
ctg331_00053	ctg331	1127692.HMPREF9075_00077													1EQ8C@1016,1IEI0@117743,4PE3B@976,COG1235@1,COG1235@2	S	Beta-lactamase superfamily domain
ctg3318_00012	ctg3318	1121289.JHVL01000058_gene2644			2.8.1.1,2.8.1.2	ko:K01011	ko00270,ko00920,ko01100,ko01120,ko04122,map00270,map00920,map01100,map01120,map04122		R01931,R03105,R03106	RC00214	ko00000,ko00001,ko01000				1TRYA@1239,24AGI@186801,36EXT@31979,COG2897@1,COG2897@2	P	Rhodanese Homology Domain
ctg3318_00013	ctg3318	871963.Desdi_2968													1TT5T@1239,24C8N@186801,266QB@186807,COG2897@1,COG2897@2	M	PFAM Rhodanese-like domain
ctg332_00083	ctg332	1232666.JANE01000075_gene1159	folA		1.5.1.3	ko:K00287	ko00670,ko00790,ko01100,ko01523,map00670,map00790,map01100,map01523	M00126,M00840	R00936,R00937,R00939,R00940,R02235,R02236,R11765	RC00109,RC00110,RC00158	ko00000,ko00001,ko00002,ko01000				1VB80@1239,4H0VP@90964,4HIGJ@91061,COG0262@1,COG0262@2	H	Dihydrofolate reductase
ctg3320_00018	ctg3320	1078085.HMPREF1210_01173													1TSJF@1239,26DYE@186818,4HB1R@91061,COG1235@1,COG1235@2	S	Beta-lactamase superfamily domain
ctg3320_00020	ctg3320	877415.JNJQ01000012_gene563	vicX												1TQ8E@1239,3VQBF@526524,COG1235@1,COG1235@2	S	Metallo-beta-lactamase domain protein
ctg3321_00024	ctg3321	1408415.JHXL01000011_gene1157	hpaIIM		2.1.1.37	ko:K00558	ko00270,ko01100,ko05206,map00270,map01100,map05206	M00035	R04858	RC00003,RC00332	ko00000,ko00001,ko00002,ko01000,ko02048,ko03032,ko03036				3WTI2@544448,COG0270@1,COG0270@2	H	C-5 cytosine-specific DNA methylase
ctg3325_00007	ctg3325	1234679.BN424_2162													1TSJF@1239,27HAS@186828,4HB1R@91061,COG1235@1,COG1235@2	S	R COG1235 Metal-dependent hydrolases of the beta-lactamase superfamily I
ctg3325_00022	ctg3325	1437425.CSEC_0690	yycJ												2JFDF@204428,COG1235@1,COG1235@2	S	Metallo-beta-lactamase superfamily
ctg3326_00015	ctg3326	1121871.AUAT01000002_gene1371	dcm		2.1.1.37	ko:K00558	ko00270,ko01100,ko05206,map00270,map01100,map05206	M00035	R04858	RC00003,RC00332	ko00000,ko00001,ko00002,ko01000,ko02048,ko03032,ko03036				1TS3G@1239,4IQ0X@91061,COG0270@1,COG0270@2	H	C-5 cytosine-specific DNA methylase
ctg3332_00027	ctg3332	1214184.ALKY01000013_gene272	epsH	GO:0000271,GO:0003674,GO:0003824,GO:0005975,GO:0005976,GO:0008150,GO:0008152,GO:0009058,GO:0009059,GO:0016051,GO:0016740,GO:0016757,GO:0043170,GO:0044238,GO:0071704,GO:1901576											1VGDI@1239,1WTSS@1307,4I3W1@91061,COG1216@1,COG1216@2,COG1442@1,COG1442@2	M	Glycosyl transferase family 8
ctg3335_00004	ctg3335	1444310.JANV01000096_gene3232			2.1.1.37	ko:K00558,ko:K17398	ko00270,ko01100,ko05206,map00270,map01100,map05206	M00035	R04858	RC00003,RC00332	ko00000,ko00001,ko00002,ko01000,ko02048,ko03032,ko03036				1V3W2@1239,COG0270@1,COG0270@2	L	Belongs to the class I-like SAM-binding methyltransferase superfamily. C5-methyltransferase family
ctg3339_00032	ctg3339	1410613.JNKF01000011_gene879	mgsA	GO:0003674,GO:0003824,GO:0005575,GO:0005622,GO:0005623,GO:0005737,GO:0005829,GO:0006081,GO:0008150,GO:0008152,GO:0008929,GO:0009058,GO:0009438,GO:0009987,GO:0016829,GO:0016835,GO:0016838,GO:0019242,GO:0042180,GO:0042181,GO:0044237,GO:0044249,GO:0044281,GO:0044283,GO:0044424,GO:0044444,GO:0044464,GO:0046184,GO:0071704,GO:1901576	4.2.3.3	ko:K01734	ko00640,ko01120,map00640,map01120		R01016	RC00424	ko00000,ko00001,ko01000			iECUMN_1333.ECUMN_1153,iYL1228.KPN_00992	2FPT5@200643,4NQJ9@976,COG1803@1,COG1803@2	G	methylglyoxal synthase
ctg334_00040	ctg334	1499683.CCFF01000005_gene54	dcm		2.1.1.37	ko:K00558	ko00270,ko01100,ko05206,map00270,map01100,map05206	M00035	R04858	RC00003,RC00332	ko00000,ko00001,ko00002,ko01000,ko02048,ko03032,ko03036				1TS3G@1239,249Q9@186801,36GET@31979,COG0270@1,COG0270@2	H	PFAM C-5 cytosine-specific DNA methylase
ctg3342_00004	ctg3342	748727.CLJU_c31620													1TSJF@1239,249ZR@186801,36HFM@31979,COG1235@1,COG1235@2	S	Metallo-beta-lactamase superfamily
ctg3349_00003	ctg3349	1121115.AXVN01000007_gene3542	dcm		2.1.1.37	ko:K00558	ko00270,ko01100,ko05206,map00270,map01100,map05206	M00035	R04858	RC00003,RC00332	ko00000,ko00001,ko00002,ko01000,ko02048,ko03032,ko03036				1TS3G@1239,249Q9@186801,3Y0XY@572511,COG0270@1,COG0270@2	L	C-5 cytosine-specific DNA methylase
ctg3360_00020	ctg3360	313606.M23134_03148													47JIB@768503,4NFHE@976,COG2227@1,COG2227@2	H	Methionine biosynthesis protein MetW
ctg3361_00011	ctg3361	1227266.HMPREF1551_00560													1EQ8C@1016,1IEI0@117743,4PE3B@976,COG1235@1,COG1235@2	S	Beta-lactamase superfamily domain
ctg338_00040	ctg338	1089439.KB902240_gene917	queC		6.3.4.20	ko:K06920	ko00790,ko01100,map00790,map01100		R09978	RC00959	ko00000,ko00001,ko01000,ko03016				1MU5V@1224,1RMG9@1236,4604D@72273,COG0603@1,COG0603@2	F	Catalyzes the ATP-dependent conversion of 7-carboxy-7- deazaguanine (CDG) to 7-cyano-7-deazaguanine (preQ(0))
ctg339_00003	ctg339	537013.CLOSTMETH_01716													1TSJF@1239,249ZR@186801,COG1235@1,COG1235@2	S	Metallo-beta-lactamase superfamily
ctg339_00004	ctg339	743719.PaelaDRAFT_5633													1TSJF@1239,26V7S@186822,4HB1R@91061,COG1235@1,COG1235@2	S	Metallo-beta-lactamase superfamily
ctg3400_00003	ctg3400	999413.HMPREF1094_02071	galM		5.1.3.3	ko:K01785	ko00010,ko00052,ko01100,ko01110,ko01120,ko01130,map00010,map00052,map01100,map01110,map01120,map01130	M00632	R01602,R10619	RC00563	ko00000,ko00001,ko00002,ko01000				1TQGJ@1239,3VPTJ@526524,COG2017@1,COG2017@2	G	Converts alpha-aldose to the beta-anomer
ctg3400_00004	ctg3400	1211844.CBLM010000001_gene627	crr			ko:K02755,ko:K02777	ko00010,ko00500,ko00520,ko02026,ko02060,ko05111,map00010,map00500,map00520,map02026,map02060,map05111	M00265,M00266,M00268,M00270,M00271,M00272,M00303,M00806	R02738,R02780,R04111,R04394,R05132,R08559	RC00017,RC03206	ko00000,ko00001,ko00002,ko01000,ko02000	4.A.1.1.1,4.A.1.2.11,4.A.1.2.2,4.A.1.2.5,4.A.1.2.6			1VDAB@1239,3VR8J@526524,COG2190@1,COG2190@2	G	phosphoenolpyruvate-dependent sugar phosphotransferase system, EIIA 1
ctg3400_00008	ctg3400	1301100.HG529270_gene530			3.2.1.86	ko:K01223	ko00010,ko00500,map00010,map00500		R00839,R05133,R05134	RC00049,RC00171,RC00714	ko00000,ko00001,ko01000		GT1		1TP19@1239,2485V@186801,36DZU@31979,COG2723@1,COG2723@2	G	Belongs to the glycosyl hydrolase 1 family
ctg3400_00018	ctg3400	883114.HMPREF9709_01461	glcK		2.7.1.2	ko:K00845	ko00010,ko00052,ko00500,ko00520,ko00521,ko00524,ko01100,ko01110,ko01120,ko01130,ko01200,map00010,map00052,map00500,map00520,map00521,map00524,map01100,map01110,map01120,map01130,map01200	M00001,M00549	R00299,R01600,R01786	RC00002,RC00017	ko00000,ko00001,ko00002,ko01000				1TPKW@1239,22G5R@1570339,248U9@186801,COG1940@1,COG1940@2	GK	ROK family
ctg3400_00025	ctg3400	1408303.JNJJ01000098_gene602	rbsK		2.7.1.15	ko:K00852	ko00030,map00030		R01051,R02750	RC00002,RC00017	ko00000,ko00001,ko01000				1TQRC@1239,1ZHEP@1386,4HA87@91061,COG0524@1,COG0524@2	G	pfkB family carbohydrate kinase
ctg3400_00026	ctg3400	525919.Apre_1622	rbsK		2.7.1.15	ko:K00852	ko00030,map00030		R01051,R02750	RC00002,RC00017	ko00000,ko00001,ko01000				1TQRC@1239,22GNS@1570339,249QQ@186801,COG0524@1,COG0524@2	H	Catalyzes the phosphorylation of ribose at O-5 in a reaction requiring ATP and magnesium. The resulting D-ribose-5- phosphate can then be used either for sythesis of nucleotides, histidine, and tryptophan, or as a component of the pentose phosphate pathway
ctg3402_00006	ctg3402	871968.DESME_14205	degT		2.6.1.98	ko:K13017	ko00520,map00520		R10141	RC00006,RC00781	ko00000,ko00001,ko01000,ko01005,ko01007				1TPDH@1239,24862@186801,26147@186807,COG0399@1,COG0399@2	E	Belongs to the DegT DnrJ EryC1 family
ctg3402_00007	ctg3402	1123009.AUID01000033_gene1335	degT		2.6.1.98	ko:K13017	ko00520,map00520		R10141	RC00006,RC00781	ko00000,ko00001,ko01000,ko01005,ko01007				1TPDH@1239,24862@186801,26ANI@186813,COG0399@1,COG0399@2	M	DegT/DnrJ/EryC1/StrS aminotransferase family
ctg3402_00008	ctg3402	666686.B1NLA3E_20875	degT		2.6.1.98	ko:K13017	ko00520,map00520		R10141	RC00006,RC00781	ko00000,ko00001,ko01000,ko01005,ko01007				1TPDH@1239,1ZQW9@1386,4HD4F@91061,COG0399@1,COG0399@2	E	Belongs to the DegT DnrJ EryC1 family
ctg3402_00009	ctg3402	1121422.AUMW01000015_gene2569	wbpD		2.3.1.201	ko:K13018	ko00520,map00520		R10100	RC00004,RC00166	ko00000,ko00001,ko01000,ko01005				1TT21@1239,24CCH@186801,2616C@186807,COG0110@1,COG0110@2	M	PFAM Bacterial transferase hexapeptide (three repeats)
ctg3402_00010	ctg3402	1160707.AJIK01000040_gene2305	bplA		1.1.1.335	ko:K13020	ko00520,map00520		R10140	RC00182	ko00000,ko00001,ko01000,ko01005				1TP83@1239,26F1D@186818,4HC0R@91061,COG0673@1,COG0673@2	S	Oxidoreductase family, C-terminal alpha/beta domain
ctg3402_00011	ctg3402	406817.XNC1_0133			2.3.1.191	ko:K02536	ko00540,ko01100,map00540,map01100	M00060	R04550	RC00039,RC00166	ko00000,ko00001,ko00002,ko01000,ko01005				1N322@1224,1SPAQ@1236,COG1044@1,COG1044@2	M	Bacterial transferase hexapeptide (six repeats)
ctg3402_00014	ctg3402	1511.CLOST_2337	wbpA		1.1.1.136	ko:K02474,ko:K13015	ko00520,map00520		R00421,R06894	RC00291	ko00000,ko00001,ko01000,ko01005				1TPXY@1239,248NW@186801,25T37@186804,COG0677@1,COG0677@2	M	Belongs to the UDP-glucose GDP-mannose dehydrogenase family
ctg3402_00015	ctg3402	1160707.AJIK01000040_gene2306	wbpA		1.1.1.136	ko:K02474,ko:K13015	ko00520,map00520		R00421,R06894	RC00291	ko00000,ko00001,ko01000,ko01005				1TPXY@1239,26EAZ@186818,4HAFY@91061,COG0677@1,COG0677@2	M	Belongs to the UDP-glucose GDP-mannose dehydrogenase family
ctg3402_00016	ctg3402	1160707.AJIK01000040_gene2306	wbpA		1.1.1.136	ko:K02474,ko:K13015	ko00520,map00520		R00421,R06894	RC00291	ko00000,ko00001,ko01000,ko01005				1TPXY@1239,26EAZ@186818,4HAFY@91061,COG0677@1,COG0677@2	M	Belongs to the UDP-glucose GDP-mannose dehydrogenase family
ctg3417_00028	ctg3417	482234.SCAZ3_10455			2.1.1.37	ko:K00558	ko00270,ko01100,ko05206,map00270,map01100,map05206	M00035	R04858	RC00003,RC00332	ko00000,ko00001,ko00002,ko01000,ko02048,ko03032,ko03036				1TS3G@1239,4IPYS@91061,COG0270@1,COG0270@2	L	C-5 cytosine-specific DNA methylase
ctg3423_00011	ctg3423	1327982.S0A2L1_9CAUD													4QAIJ@10239,4QM02@10699,4QPXI@28883,4QVZ9@35237	S	C-5 cytosine-specific DNA methylase
ctg3423_00012	ctg3423	1327983.S0A158_9CAUD													4QAIJ@10239,4QPXI@28883,4QVZ9@35237	S	C-5 cytosine-specific DNA methylase
ctg3426_00008	ctg3426	1384065.JAGS01000001_gene3108			2.1.1.37	ko:K00558,ko:K17398	ko00270,ko01100,ko05206,map00270,map01100,map05206	M00035	R04858	RC00003,RC00332	ko00000,ko00001,ko00002,ko01000,ko02048,ko03032,ko03036				1V3W2@1239,24HK1@186801,3WNCG@541000,COG0270@1,COG0270@2	L	C-5 cytosine-specific DNA methylase
ctg3426_00016	ctg3426	748727.CLJU_c31620													1TSJF@1239,249ZR@186801,36HFM@31979,COG1235@1,COG1235@2	S	Metallo-beta-lactamase superfamily
ctg3431_00001	ctg3431	457424.BFAG_02390													2FSEU@200643,4AQT2@815,4NDVI@976,COG1235@1,COG1235@2	S	Metallo-beta-lactamase superfamily
ctg3439_00001	ctg3439	1217715.F994_01844	dapF	GO:0003674,GO:0003824,GO:0005575,GO:0005622,GO:0005623,GO:0005737,GO:0005829,GO:0006082,GO:0006520,GO:0006553,GO:0006807,GO:0008150,GO:0008152,GO:0008652,GO:0008837,GO:0009058,GO:0009066,GO:0009067,GO:0009085,GO:0009089,GO:0009987,GO:0016053,GO:0016853,GO:0016854,GO:0016855,GO:0019752,GO:0036361,GO:0043436,GO:0043648,GO:0044237,GO:0044238,GO:0044249,GO:0044281,GO:0044283,GO:0044424,GO:0044444,GO:…	5.1.1.7	ko:K01778	ko00300,ko01100,ko01110,ko01120,ko01130,ko01230,map00300,map01100,map01110,map01120,map01130,map01230	M00016,M00525,M00527	R02735	RC00302	ko00000,ko00001,ko00002,ko01000			iECED1_1282.ECED1_4494	1MWDH@1224,1RMGV@1236,3NIIS@468,COG0253@1,COG0253@2	E	Catalyzes the stereoinversion of LL-2,6- diaminoheptanedioate (L,L-DAP) to meso-diaminoheptanedioate (meso- DAP), a precursor of L-lysine and an essential component of the bacterial peptidoglycan
ctg3439_00002	ctg3439	1217715.F994_01843	lysA	GO:0003674,GO:0003824,GO:0006082,GO:0006520,GO:0006553,GO:0006807,GO:0008150,GO:0008152,GO:0008652,GO:0008836,GO:0009058,GO:0009066,GO:0009067,GO:0009085,GO:0009089,GO:0009987,GO:0016053,GO:0016829,GO:0016830,GO:0016831,GO:0019752,GO:0043436,GO:0043648,GO:0044237,GO:0044238,GO:0044249,GO:0044281,GO:0044283,GO:0046394,GO:0046451,GO:0071704,GO:1901564,GO:1901566,GO:1901576,GO:1901605,GO:1901607	2.4.1.129,3.4.16.4,4.1.1.20	ko:K01586,ko:K05366	ko00300,ko00550,ko01100,ko01110,ko01120,ko01130,ko01230,ko01501,map00300,map00550,map01100,map01110,map01120,map01130,map01230,map01501	M00016,M00525,M00526,M00527	R00451	RC00299	ko00000,ko00001,ko00002,ko01000,ko01003,ko01011		GT51	iLJ478.TM1517	1MUA6@1224,1RMI2@1236,3NJND@468,COG0019@1,COG0019@2	E	Specifically catalyzes the decarboxylation of meso- diaminopimelate (meso-DAP) to L-lysine
ctg3439_00011	ctg3439	1120925.F941_01003	ahcY	GO:0000096,GO:0000097,GO:0000098,GO:0000166,GO:0001666,GO:0002376,GO:0002437,GO:0002439,GO:0002544,GO:0003674,GO:0003824,GO:0004013,GO:0005488,GO:0005515,GO:0005575,GO:0005576,GO:0005618,GO:0005622,GO:0005623,GO:0005634,GO:0005737,GO:0005829,GO:0005886,GO:0006082,GO:0006139,GO:0006152,GO:0006520,GO:0006534,GO:0006555,GO:0006575,GO:0006725,GO:0006732,GO:0006790,GO:0006807,GO:0006950,GO:0006952,GO:…	3.3.1.1	ko:K01251	ko00270,ko01100,map00270,map01100	M00035	R00192,R04936	RC00056,RC00069,RC01161,RC01243	ko00000,ko00001,ko00002,ko01000,ko01009,ko04147				1MUQ2@1224,1RMW8@1236,3NIJA@468,COG0499@1,COG0499@2	H	May play a key role in the regulation of the intracellular concentration of adenosylhomocysteine
ctg3444_00016	ctg3444	343509.SG0728			3.2.1.17	ko:K01185					ko00000,ko01000				1MZJD@1224,1S6BA@1236,COG3772@1,COG3772@2	G	lysozyme
ctg3448_00003	ctg3448	1033733.CAEK01000007_gene1648	dcm		2.1.1.37	ko:K00558	ko00270,ko01100,ko05206,map00270,map01100,map05206	M00035	R04858	RC00003,RC00332	ko00000,ko00001,ko00002,ko01000,ko02048,ko03032,ko03036				1TR40@1239,22GA7@1570339,24A8V@186801,COG0270@1,COG0270@2	H	Cytosine-specific methyltransferase
ctg3448_00004	ctg3448	1122173.AXVL01000060_gene390	dcm		2.1.1.37	ko:K00558	ko00270,ko01100,ko05206,map00270,map01100,map05206	M00035	R04858	RC00003,RC00332	ko00000,ko00001,ko00002,ko01000,ko02048,ko03032,ko03036				37ASC@32066,COG0270@1,COG0270@2	H	PFAM C-5 cytosine-specific DNA methylase
ctg345_00050	ctg345	1123058.KB894217_gene524			3.6.4.12	ko:K17680					ko00000,ko01000,ko03029				1HYGS@117743,4NG2W@976,COG0358@1,COG0358@2,COG5545@1,COG5545@2	L	Virulence-associated protein E
ctg3461_00006	ctg3461	1235797.C816_01614			2.1.1.37	ko:K00558	ko00270,ko01100,ko05206,map00270,map01100,map05206	M00035	R04858	RC00003,RC00332	ko00000,ko00001,ko00002,ko01000,ko02048,ko03032,ko03036				1V3W2@1239,24HK1@186801,COG0270@1,COG0270@2	L	Belongs to the class I-like SAM-binding methyltransferase superfamily. C5-methyltransferase family
ctg3461_00009	ctg3461	411459.RUMOBE_01042													1VG7F@1239,24SCW@186801,COG1694@1,COG1694@2	S	Mazg nucleotide pyrophosphohydrolase
ctg347_00072	ctg347	1047013.AQSP01000094_gene23	metK	GO:0003674,GO:0003824,GO:0004478,GO:0005575,GO:0005622,GO:0005623,GO:0005737,GO:0005829,GO:0016740,GO:0016765,GO:0044424,GO:0044444,GO:0044464	2.5.1.6	ko:K00789	ko00270,ko01100,ko01110,ko01230,map00270,map01100,map01110,map01230	M00034,M00035,M00368,M00609	R00177,R04771	RC00021,RC01211	ko00000,ko00001,ko00002,ko01000				2NNYF@2323,COG0192@1,COG0192@2	H	Catalyzes the formation of S-adenosylmethionine (AdoMet) from methionine and ATP. The overall synthetic reaction is composed of two sequential steps, AdoMet formation and the subsequent tripolyphosphate hydrolysis which occurs prior to release of AdoMet from the enzyme
ctg347_00073	ctg347	1125712.HMPREF1316_0331	metK	GO:0000096,GO:0000166,GO:0000287,GO:0003674,GO:0003824,GO:0004478,GO:0005488,GO:0005515,GO:0005524,GO:0005575,GO:0005622,GO:0005623,GO:0005737,GO:0005829,GO:0006082,GO:0006139,GO:0006520,GO:0006534,GO:0006555,GO:0006556,GO:0006575,GO:0006725,GO:0006732,GO:0006790,GO:0006807,GO:0008144,GO:0008150,GO:0008152,GO:0009058,GO:0009066,GO:0009069,GO:0009108,GO:0009116,GO:0009119,GO:0009987,GO:0016740,GO:…	2.5.1.6	ko:K00789	ko00270,ko01100,ko01110,ko01230,map00270,map01100,map01110,map01230	M00034,M00035,M00368,M00609	R00177,R04771	RC00021,RC01211	ko00000,ko00001,ko00002,ko01000			iJN678.metX,iJN746.PP_4967,iYL1228.KPN_03375	2GJ4U@201174,4CU9D@84998,COG0192@1,COG0192@2	H	Catalyzes the formation of S-adenosylmethionine (AdoMet) from methionine and ATP. The overall synthetic reaction is composed of two sequential steps, AdoMet formation and the subsequent tripolyphosphate hydrolysis which occurs prior to release of AdoMet from the enzyme
ctg347_00074	ctg347	1150474.JQJI01000004_gene376	metK	GO:0003674,GO:0003824,GO:0004478,GO:0005575,GO:0005622,GO:0005623,GO:0005737,GO:0005829,GO:0016740,GO:0016765,GO:0044424,GO:0044444,GO:0044464	2.5.1.6	ko:K00789	ko00270,ko01100,ko01110,ko01230,map00270,map01100,map01110,map01230	M00034,M00035,M00368,M00609	R00177,R04771	RC00021,RC01211	ko00000,ko00001,ko00002,ko01000				2GCFC@200918,COG0192@1,COG0192@2	H	Catalyzes the formation of S-adenosylmethionine (AdoMet) from methionine and ATP. The overall synthetic reaction is composed of two sequential steps, AdoMet formation and the subsequent tripolyphosphate hydrolysis which occurs prior to release of AdoMet from the enzyme
ctg3475_00016	ctg3475	1033733.CAEK01000007_gene1648	dcm		2.1.1.37	ko:K00558	ko00270,ko01100,ko05206,map00270,map01100,map05206	M00035	R04858	RC00003,RC00332	ko00000,ko00001,ko00002,ko01000,ko02048,ko03032,ko03036				1TR40@1239,22GA7@1570339,24A8V@186801,COG0270@1,COG0270@2	H	Cytosine-specific methyltransferase
ctg3479_00009	ctg3479	86416.Clopa_2515													1TSJF@1239,249ZR@186801,36HFM@31979,COG1235@1,COG1235@2	S	Metallo-beta-lactamase superfamily
ctg3481_00026	ctg3481	397291.C804_00936	nadV		2.4.2.12	ko:K03462	ko00760,ko01100,ko04621,map00760,map01100,map04621		R01271	RC00033	ko00000,ko00001,ko01000				1V09Y@1239,24B25@186801,COG1488@1,COG1488@2	H	nicotinate
ctg3481_00027	ctg3481	397291.C804_00936	nadV		2.4.2.12	ko:K03462	ko00760,ko01100,ko04621,map00760,map01100,map04621		R01271	RC00033	ko00000,ko00001,ko01000				1V09Y@1239,24B25@186801,COG1488@1,COG1488@2	H	nicotinate
ctg3481_00031	ctg3481	634498.mru_1430	nadE	GO:0005575,GO:0005622,GO:0005623,GO:0005737,GO:0006139,GO:0006725,GO:0006732,GO:0006733,GO:0006753,GO:0006793,GO:0006796,GO:0006807,GO:0008150,GO:0008152,GO:0009058,GO:0009108,GO:0009117,GO:0009165,GO:0009435,GO:0009987,GO:0018130,GO:0019359,GO:0019362,GO:0019363,GO:0019438,GO:0019637,GO:0019674,GO:0034641,GO:0034654,GO:0044237,GO:0044238,GO:0044249,GO:0044271,GO:0044281,GO:0044424,GO:0044464,GO:…	6.3.1.5	ko:K01916	ko00760,ko01100,map00760,map01100	M00115	R00189	RC00100	ko00000,ko00001,ko00002,ko01000				2XT7M@28890,COG0171@1,arCOG00069@2157	H	Catalyzes the ATP-dependent amidation of deamido-NAD to form NAD. Uses ammonia as a nitrogen source
ctg3486_00010	ctg3486	537970.HCAN_0884	folE	GO:0000166,GO:0001882,GO:0001883,GO:0003674,GO:0003824,GO:0003933,GO:0003934,GO:0005488,GO:0005525,GO:0005575,GO:0005622,GO:0005623,GO:0005737,GO:0006066,GO:0006725,GO:0006729,GO:0006732,GO:0006807,GO:0008150,GO:0008152,GO:0008270,GO:0009058,GO:0009108,GO:0009987,GO:0016787,GO:0016810,GO:0016814,GO:0017076,GO:0017144,GO:0018130,GO:0019001,GO:0019238,GO:0019438,GO:0019751,GO:0032549,GO:0032550,GO:…	3.5.4.16	ko:K01495	ko00790,ko01100,map00790,map01100	M00126,M00841,M00842,M00843	R00428,R04639,R05046,R05048	RC00263,RC00294,RC00323,RC00945,RC01188	ko00000,ko00001,ko00002,ko01000			iIT341.HP0928,iNJ661.Rv3609c	1MY3N@1224,2YMVV@29547,42N1U@68525,COG0302@1,COG0302@2	F	GTP cyclohydrolase
ctg3486_00011	ctg3486	1208321.D104_17765	queC		6.3.4.20	ko:K06920	ko00790,ko01100,map00790,map01100		R09978	RC00959	ko00000,ko00001,ko01000,ko03016				1MU5V@1224,1RMG9@1236,1XHZB@135619,COG0603@1,COG0603@2	F	Catalyzes the ATP-dependent conversion of 7-carboxy-7- deazaguanine (CDG) to 7-cyano-7-deazaguanine (preQ(0))
ctg3495_00027	ctg3495	768706.Desor_4215	cobA		2.5.1.17	ko:K19221	ko00860,ko01100,map00860,map01100	M00122	R01492,R05220,R07268	RC00533	ko00000,ko00001,ko00002,ko01000				1V70U@1239,24JNB@186801,263QD@186807,COG2109@1,COG2109@2	H	PFAM ATP corrinoid adenosyltransferase BtuR CobO CobP
ctg352_00043	ctg352	340099.Teth39_1790	metK	GO:0003674,GO:0003824,GO:0004478,GO:0005575,GO:0005622,GO:0005623,GO:0005737,GO:0005829,GO:0016740,GO:0016765,GO:0044424,GO:0044444,GO:0044464	2.5.1.6	ko:K00789	ko00270,ko01100,ko01110,ko01230,map00270,map01100,map01110,map01230	M00034,M00035,M00368,M00609	R00177,R04771	RC00021,RC01211	ko00000,ko00001,ko00002,ko01000				1TPCV@1239,248QF@186801,42ESY@68295,COG0192@1,COG0192@2	H	Catalyzes the formation of S-adenosylmethionine (AdoMet) from methionine and ATP. The overall synthetic reaction is composed of two sequential steps, AdoMet formation and the subsequent tripolyphosphate hydrolysis which occurs prior to release of AdoMet from the enzyme
ctg352_00044	ctg352	218284.CCDN010000001_gene704	mtnN	GO:0000096,GO:0000097,GO:0003674,GO:0003824,GO:0005488,GO:0005515,GO:0005575,GO:0005622,GO:0005623,GO:0005737,GO:0005829,GO:0006082,GO:0006139,GO:0006520,GO:0006534,GO:0006555,GO:0006575,GO:0006725,GO:0006732,GO:0006790,GO:0006807,GO:0008150,GO:0008152,GO:0008477,GO:0008652,GO:0008782,GO:0008930,GO:0009058,GO:0009066,GO:0009067,GO:0009069,GO:0009086,GO:0009116,GO:0009119,GO:0009987,GO:0016053,GO:…	3.2.2.9	ko:K01243	ko00270,ko01100,ko01230,map00270,map01100,map01230	M00034,M00609	R00194,R01401	RC00063,RC00318	ko00000,ko00001,ko00002,ko01000			iPC815.YPO3384,iSBO_1134.SBO_0148	1U7WK@1239,1ZB7T@1386,4HB8K@91061,COG0775@1,COG0775@2	E	Catalyzes the irreversible cleavage of the glycosidic bond in both 5'-methylthioadenosine (MTA) and S- adenosylhomocysteine (SAH AdoHcy) to adenine and the corresponding thioribose, 5'-methylthioribose and S-ribosylhomocysteine, respectively
ctg353_00059	ctg353	926692.AZYG01000013_gene907	thiF		2.7.7.73,2.7.7.80	ko:K03148,ko:K21029	ko00730,ko01100,ko04122,map00730,map01100,map04122		R07459	RC00043	ko00000,ko00001,ko01000				1UYFC@1239,247UZ@186801,COG0476@1,COG0476@2	H	Thiamine biosynthesis protein ThiF
ctg3544_00020	ctg3544	1235793.C809_02292	virE												1TQNX@1239,2495S@186801,27JXQ@186928,COG5545@1,COG5545@2	S	Virulence-associated protein E
ctg3561_00007	ctg3561	573061.Clocel_3986	dcm		2.1.1.37	ko:K00558	ko00270,ko01100,ko05206,map00270,map01100,map05206	M00035	R04858	RC00003,RC00332	ko00000,ko00001,ko00002,ko01000,ko02048,ko03032,ko03036				1TR36@1239,249XY@186801,36FZY@31979,COG0270@1,COG0270@2	H	Belongs to the class I-like SAM-binding methyltransferase superfamily. C5-methyltransferase family
ctg3561_00008	ctg3561	411490.ANACAC_00745	dcm		2.1.1.37	ko:K00558	ko00270,ko01100,ko05206,map00270,map01100,map05206	M00035	R04858	RC00003,RC00332	ko00000,ko00001,ko00002,ko01000,ko02048,ko03032,ko03036				1TR36@1239,249XY@186801,COG0270@1,COG0270@2	L	Belongs to the class I-like SAM-binding methyltransferase superfamily. C5-methyltransferase family
ctg3563_00004	ctg3563	1348908.KI518622_gene306													1TQBQ@1239,1ZFD1@1386,4HD3W@91061,COG0175@1,COG0175@2	EH	sulfate reduction
ctg3569_00037	ctg3569	469604.HMPREF0946_01118													37BE8@32066,COG0175@1,COG0175@2	EH	Phosphoadenosine phosphosulfate reductase family
ctg357_00015	ctg357	1449126.JQKL01000051_gene3184													1TQNX@1239,2495S@186801,COG5545@1,COG5545@2	L	Virulence-associated protein E
ctg357_00028	ctg357	1216932.CM240_1398	dcm		2.1.1.37	ko:K00558	ko00270,ko01100,ko05206,map00270,map01100,map05206	M00035	R04858	RC00003,RC00332	ko00000,ko00001,ko00002,ko01000,ko02048,ko03032,ko03036				1TR36@1239,249XY@186801,36FZY@31979,COG0270@1,COG0270@2	H	Belongs to the class I-like SAM-binding methyltransferase superfamily. C5-methyltransferase family
ctg3570_00030	ctg3570	1122146.AUHP01000010_gene1050	metK		2.5.1.6	ko:K00789	ko00270,ko01100,ko01110,ko01230,map00270,map01100,map01110,map01230	M00034,M00035,M00368,M00609	R00177,R04771	RC00021,RC01211	ko00000,ko00001,ko00002,ko01000				1TT9U@1239,4HUZ6@91061,COG0192@1,COG0192@2	H	S-adenosylmethionine synthetase, N-terminal domain
ctg3570_00033	ctg3570	397290.C810_05213	dcm		2.1.1.37	ko:K00558	ko00270,ko01100,ko05206,map00270,map01100,map05206	M00035	R04858	RC00003,RC00332	ko00000,ko00001,ko00002,ko01000,ko02048,ko03032,ko03036				1TS3G@1239,249Q9@186801,27KBU@186928,COG0270@1,COG0270@2	H	C-5 cytosine-specific DNA methylase
ctg3577_00020	ctg3577	1282362.AEAC466_04585													COG0175@1,COG0175@2	EH	sulfate reduction
ctg358_00023	ctg358	537013.CLOSTMETH_01716													1TSJF@1239,249ZR@186801,COG1235@1,COG1235@2	S	Metallo-beta-lactamase superfamily
ctg3583_00015	ctg3583	927658.AJUM01000034_gene336			3.2.1.17	ko:K01185					ko00000,ko01000				2FYU8@200643,4NVJ5@976,COG3772@1,COG3772@2	G	lysozyme
ctg3595_00012	ctg3595	994573.T472_0213605	ulaE		5.1.3.22	ko:K03079	ko00040,ko00053,ko01100,ko01120,map00040,map00053,map01100,map01120	M00550	R03244	RC00540	ko00000,ko00001,ko00002,ko01000				1TSMS@1239,247T6@186801,36FIC@31979,COG3623@1,COG3623@2	G	hexulose-6-phosphate isomerase
ctg3595_00013	ctg3595	397291.C804_01739	araD		4.1.2.17,5.1.3.4	ko:K01628,ko:K03077	ko00040,ko00051,ko00053,ko01100,ko01120,map00040,map00051,map00053,map01100,map01120	M00550	R02262,R05850	RC00603,RC00604,RC01479	ko00000,ko00001,ko00002,ko01000				1TPDV@1239,248KI@186801,27IU7@186928,COG0235@1,COG0235@2	G	Class II Aldolase and Adducin N-terminal domain
ctg3595_00018	ctg3595	679192.HMPREF9013_0822	sgaB		2.7.1.194	ko:K02822	ko00053,ko01100,ko01120,ko02060,map00053,map01100,map01120,map02060	M00283,M00550	R07671	RC00017,RC03206	ko00000,ko00001,ko00002,ko01000,ko02000	4.A.7.1			1VHNP@1239,3VRNR@526524,COG3414@1,COG3414@2	G	PTS system, Lactose/Cellobiose specific IIB subunit
ctg3595_00019	ctg3595	1232449.BAHV02000018_gene1721	ulaA			ko:K03475	ko00053,ko01100,ko01120,ko02060,map00053,map01100,map01120,map02060	M00283,M00550	R07671	RC00017,RC03206	ko00000,ko00001,ko00002,ko02000	4.A.7.1			1TQK5@1239,247MD@186801,COG3037@1,COG3037@2	S	sugar-specific permease SgaT UlaA
ctg3595_00020	ctg3595	1232449.BAHV02000018_gene1721	ulaA			ko:K03475	ko00053,ko01100,ko01120,ko02060,map00053,map01100,map01120,map02060	M00283,M00550	R07671	RC00017,RC03206	ko00000,ko00001,ko00002,ko02000	4.A.7.1			1TQK5@1239,247MD@186801,COG3037@1,COG3037@2	S	sugar-specific permease SgaT UlaA
ctg3595_00022	ctg3595	1304866.K413DRAFT_4063	cmtB	GO:0003674,GO:0003824,GO:0005215,GO:0005575,GO:0005623,GO:0005886,GO:0006810,GO:0006811,GO:0006820,GO:0008150,GO:0008643,GO:0009401,GO:0015144,GO:0015711,GO:0015749,GO:0015849,GO:0015882,GO:0016020,GO:0016740,GO:0016772,GO:0016773,GO:0022804,GO:0022857,GO:0034219,GO:0034220,GO:0035461,GO:0044464,GO:0046942,GO:0051179,GO:0051180,GO:0051181,GO:0051182,GO:0051234,GO:0055085,GO:0071702,GO:0071944,GO:…	2.7.1.194,2.7.1.197,2.7.1.200,2.7.1.202	ko:K02768,ko:K02769,ko:K02770,ko:K02773,ko:K02798,ko:K02821	ko00051,ko00052,ko00053,ko01100,ko01120,ko02060,map00051,map00052,map00053,map01100,map01120,map02060	M00273,M00274,M00279,M00283,M00550	R02704,R03232,R05570,R07671	RC00017,RC03206	ko00000,ko00001,ko00002,ko01000,ko02000	4.A.2.1,4.A.2.1.12,4.A.2.1.2,4.A.2.1.24,4.A.2.1.5,4.A.5.1,4.A.7.1		iAF1260.b4195,iBWG_1329.BWG_3907,iECABU_c1320.ECABU_c47530,iECDH10B_1368.ECDH10B_4390,iECDH1ME8569_1439.ECDH1ME8569_4052,iECH74115_1262.ECH74115_5711,iECSP_1301.ECSP_5295,iECUMN_1333.ECUMN_4728,iECs_1301.ECs5171,iEcDH1_1363.EcDH1_3798,iEcSMS35_1347.EcSMS35_4666,iG2583_1286.G2583_5022,iJO1366.b4195,iSbBS512_1146.SbBS512_E4725,iY75_1357.Y75_RS21845,iZ_1308.Z5804,ic_1306.c5284	1V42N@1239,25BX4@186801,36WKQ@31979,COG1762@1,COG1762@2	GT	Phosphoenolpyruvate-dependent sugar phosphotransferase system, EIIA 2
ctg3595_00023	ctg3595	1121115.AXVN01000038_gene3340	ulaG	GO:0003674,GO:0003824,GO:0005488,GO:0005975,GO:0005996,GO:0006082,GO:0006732,GO:0006766,GO:0006767,GO:0008150,GO:0008152,GO:0009056,GO:0009109,GO:0009111,GO:0009987,GO:0016052,GO:0016054,GO:0016787,GO:0016788,GO:0019752,GO:0019852,GO:0019854,GO:0030145,GO:0035460,GO:0042365,GO:0043167,GO:0043169,GO:0043436,GO:0044237,GO:0044238,GO:0044248,GO:0044281,GO:0044282,GO:0046365,GO:0046395,GO:0046872,GO:…		ko:K03476	ko00053,ko01100,ko01120,map00053,map01100,map01120	M00550	R07677	RC02793	ko00000,ko00001,ko00002,ko01000			iAF1260.b4192,iAPECO1_1312.APECO1_2200,iBWG_1329.BWG_3904,iEC55989_1330.EC55989_4749,iECDH10B_1368.ECDH10B_4387,iECH74115_1262.ECH74115_5708,iECIAI1_1343.ECIAI1_4425,iECIAI39_1322.ECIAI39_4657,iECO111_1330.ECO111_5022,iECO26_1355.ECO26_5358,iECSE_1348.ECSE_4490,iECSP_1301.ECSP_5292,iECUMN_1333.ECUMN_4725,iECW_1372.ECW_m4554,iEKO11_1354.EKO11_4120,iEcE24377_1341.EcE24377A_4752,iEcHS_1320.EcHS_A443…	1TSFV@1239,249MG@186801,3Y1A5@572511,COG2220@1,COG2220@2	S	Beta-lactamase superfamily domain
[truncated: 1,912 more rows]

## Sheet: Table 4
vOTU	Kingdom	Phylum	Class	Order	Family	Genus	Species
k149_1001424	Unknown	Unknown	Unknown	Unknown	Unknown	Unknown	Unknown
k149_1002942	Unknown	Unknown	Unknown	Unknown	Unknown	Unknown	Unknown
k149_1003052	Unknown	Unknown	Unknown	Unknown	Unknown	Unknown	Unknown
k149_1006296	Unknown	Unknown	Unknown	Unknown	Unknown	Unknown	Unknown
k149_1006912	Unknown	Unknown	Unknown	Unknown	Unknown	Unknown	Unknown
k149_100716	Unknown	Unknown	Unknown	Unknown	Unknown	Unknown	Unknown
k149_1007230	Unknown	Unknown	Unknown	Unknown	Unknown	Unknown	Unknown
[truncated: 7,675 more rows]

## Sheet: Table 5
vOTU	PHI73	PHI74	PHI76	PHI77	Mean	vConTACT2_Cluster	Cluster_Type
[truncated: 7,682 more rows]

## Sheet: Table 6
Prophage	Sliding Window	Mean Coverage	Median Coverage
[truncated: 145,497 more rows]

[truncated: 1 more sheets: Table 7]
